# Supplementary material for: Ancient Mitochondrial Genomes Provide New Clues to the Origin of Domestic Cattle in China
Source: Genes (Basel). 2023 Jun 22;14(7):1313. doi: 10.3390/genes14071313 (PMC10379582; doi:10.3390/genes14071313)
Supplement: Supplementary file 1 [file genes-14-01313-s001.zip]

Archive with 7 entries (7 files):
- Figure 1.jpg
- Figure 2.jpg
- Figure 3.jpg
- Figure 4.jpg
- Figure 5.jpg
- Supplementary Figure S1.pdf
- Supplementary Tables S1-S5.xlsx
