# Supplementary material for: Ancient Mitochondrial Genomes Provide New Clues to the Origin of Domestic Cattle in China
Source: Genes (Basel). 2023 Jun 22;14(7):1313. doi: 10.3390/genes14071313 (PMC10379582; doi:10.3390/genes14071313)
Supplement: Supplementary file 1 [file genes-14-01313-s001.zip › Supplementary Tables S1-S5.xlsx]

## Sheet: Table S1
Supplementary Table S1. The coverage of all loci for the 14 samples in this study.
Position	Coverage
	TS01C	TS03C	XB04C	DSQ02C	DSQ03C	DSQ04C	DSQ05C	SM09C	SM10C	SM13C	SM17C	TC02C	TC03C	TC04C
1	0	46	0	0	0	1	0	4	0	0	0	0	0	0
2	0	74	0	0	0	3	1	7	0	0	0	0	0	0
3	0	90	0	0	0	6	3	12	0	0	0	0	0	0
4	0	107	0	0	0	6	4	16	0	0	0	0	0	0
5	0	131	0	0	0	7	4	24	0	0	0	0	0	0
6	0	153	0	0	0	7	4	28	0	0	0	0	0	0
7	0	163	0	0	1	8	4	33	0	0	0	0	0	0
8	0	183	0	0	1	9	4	39	0	0	0	0	0	0
9	0	232	0	0	1	10	4	44	0	0	0	0	0	0
10	0	244	0	1	1	11	4	48	0	0	0	0	0	1
11	0	253	0	1	1	12	4	52	0	0	0	0	0	1
12	0	282	0	1	1	13	5	56	0	0	0	0	0	2
13	0	290	0	1	2	14	5	58	0	0	0	0	1	2
14	0	296	0	1	2	15	5	62	0	0	0	0	1	2
15	0	309	0	1	2	16	5	68	0	0	0	0	1	2
16	1	331	0	1	2	18	5	73	0	0	0	0	1	2
17	2	355	0	1	2	19	5	76	0	0	0	0	1	2
18	2	371	0	1	2	19	5	80	0	0	0	0	1	2
19	2	381	0	1	2	19	6	83	0	0	0	0	1	2
20	2	392	0	1	2	22	6	83	0	0	0	0	1	2
21	3	404	0	1	3	23	6	88	0	0	0	0	1	2
22	3	409	0	1	3	24	6	88	0	0	0	0	1	2
23	3	440	0	1	3	24	6	93	0	0	0	0	1	2
24	3	444	0	1	3	24	6	95	0	0	0	0	1	2
25	3	455	0	1	4	25	6	99	0	0	0	0	1	2
26	3	464	0	1	4	26	6	102	0	0	0	0	1	2
27	3	497	0	1	4	29	6	104	0	0	0	0	1	2
28	4	506	0	1	4	30	6	107	0	0	0	0	1	2
29	4	540	0	1	4	30	6	109	0	0	0	0	1	2
30	4	561	0	1	4	30	6	111	0	0	0	0	1	2
31	5	586	0	1	5	31	6	112	0	0	0	0	1	2
32	5	599	0	1	6	31	6	116	0	0	0	1	1	2
33	5	618	0	1	6	31	6	118	0	0	0	1	1	2
34	5	649	0	1	7	32	6	122	0	0	0	1	1	2
35	5	664	0	1	7	32	6	122	0	0	0	1	1	2
36	5	673	0	1	7	31	6	124	0	0	0	1	2	2
37	5	711	0	1	8	32	6	129	0	0	0	1	3	2
38	5	721	0	1	8	32	6	133	0	0	0	1	3	2
39	5	754	0	1	10	32	6	142	1	0	0	1	3	2
40	5	767	0	1	10	32	6	143	2	0	0	1	3	2
41	5	787	0	1	10	32	6	144	2	0	0	1	3	2
42	5	824	0	1	10	33	6	148	2	0	0	1	3	2
43	5	837	0	1	10	34	6	153	2	0	0	2	3	2
44	5	857	0	1	10	34	6	158	2	0	0	2	3	2
45	5	882	0	1	10	34	6	161	2	0	0	2	3	2
46	5	895	0	1	10	35	6	163	2	0	0	2	3	2
47	5	925	0	1	10	35	6	169	2	0	0	2	3	2
48	5	948	0	1	10	35	6	171	2	0	0	2	3	2
49	4	995	0	1	11	35	6	175	2	0	0	2	3	2
50	4	1008	0	1	11	35	6	177	2	0	0	2	3	2
51	4	1035	0	1	12	33	5	179	2	1	0	2	3	2
52	4	1051	0	1	12	33	5	182	2	2	0	2	3	2
53	4	1087	0	1	12	34	5	186	2	2	0	2	3	3
54	3	1148	0	1	12	34	5	189	2	2	0	2	3	3
55	3	1159	0	1	12	36	5	187	2	2	0	2	3	3
56	4	1170	0	1	13	36	5	190	2	2	0	2	3	3
57	5	1188	0	1	13	35	5	194	2	2	0	2	3	3
58	5	1201	0	2	13	34	5	197	2	2	0	2	3	3
59	6	1212	0	2	13	35	5	202	2	2	0	2	3	3
60	6	1218	0	2	13	36	5	207	2	2	0	2	3	3
61	6	1223	0	2	12	36	5	206	2	2	0	2	3	3
62	6	1233	0	2	13	35	5	210	2	2	0	2	3	3
63	6	1252	0	2	13	35	5	211	2	2	0	2	3	3
64	6	1276	0	2	13	35	4	214	2	2	0	2	3	3
65	6	1282	0	2	13	36	4	216	2	2	0	2	3	3
66	6	1285	0	2	13	35	4	220	2	2	0	2	3	3
67	6	1298	0	2	13	35	4	223	2	2	0	2	3	3
68	6	1308	0	2	13	33	4	226	2	2	0	2	3	2
69	7	1350	0	2	13	31	5	230	2	2	0	2	3	2
70	7	1415	0	2	13	31	5	233	2	2	0	2	3	2
71	7	1485	0	2	13	32	5	239	2	2	0	2	3	2
72	7	1518	0	2	13	34	6	246	2	2	0	3	2	2
73	7	1579	0	2	13	34	7	256	2	2	0	3	2	2
74	7	1613	0	2	13	35	7	258	2	2	0	3	3	2
75	7	1624	0	2	15	36	7	262	2	2	0	3	3	2
76	7	1676	0	3	17	37	7	266	2	2	0	4	4	2
77	7	1680	0	3	17	38	8	269	2	2	0	4	6	2
78	7	1696	0	3	17	40	8	272	2	2	0	4	6	2
79	7	1714	0	3	18	40	7	274	2	2	0	4	7	2
80	7	1745	0	3	19	40	7	284	1	2	0	4	7	2
81	7	1768	0	3	19	39	7	284	1	2	0	4	7	2
82	7	1819	0	4	18	43	7	284	1	3	0	4	7	2
83	7	1822	0	4	17	46	7	281	1	3	0	4	7	2
84	9	1835	0	4	16	46	7	282	1	3	0	4	7	2
85	9	1851	0	4	16	46	7	284	1	3	0	4	8	2
86	9	1871	0	4	16	48	8	282	1	3	0	3	8	2
87	9	1901	0	4	16	50	8	289	1	3	0	3	8	2
88	9	1917	0	4	16	49	8	290	1	3	0	3	9	2
89	9	1934	0	4	17	49	8	291	1	3	0	3	9	2
90	8	1963	0	4	17	49	8	291	1	3	0	3	9	2
91	8	1974	0	4	17	48	8	292	1	3	0	3	9	2
92	8	1994	0	3	16	47	8	296	1	3	0	3	10	2
93	8	2006	0	3	16	48	8	298	1	3	0	3	10	2
94	8	2010	0	3	16	47	8	302	1	3	0	3	10	2
95	8	2027	0	3	17	47	10	304	1	3	0	3	10	2
96	8	2065	0	3	17	46	9	305	1	3	1	3	10	2
97	9	2074	0	3	17	46	10	302	1	3	1	3	10	3
98	10	2090	0	3	17	46	10	304	1	3	1	2	10	3
99	11	2113	0	3	18	44	10	307	1	3	1	2	10	3
100	11	2130	0	3	18	45	10	313	1	3	1	2	8	3
101	11	2143	0	4	20	45	10	311	1	3	1	2	8	3
102	11	2153	0	4	21	47	10	311	1	3	1	1	8	3
103	11	2162	0	4	21	45	10	309	1	3	1	1	8	3
104	11	2151	0	4	21	44	10	310	1	3	1	1	7	3
105	11	2144	0	4	21	42	10	306	1	3	1	1	7	3
106	11	2125	0	5	21	44	10	304	1	3	1	1	7	3
107	11	2117	0	5	21	44	10	304	1	3	1	1	7	3
108	11	2109	0	4	21	42	10	303	1	3	1	1	7	3
109	11	2108	0	5	20	41	10	303	1	3	1	1	7	3
110	11	2086	0	5	20	39	9	301	1	3	1	1	7	3
111	11	2071	0	5	21	37	9	300	1	3	1	1	7	3
112	11	2064	0	5	20	35	9	298	1	3	1	1	7	3
113	11	2059	0	5	19	36	10	300	1	3	1	1	7	3
114	11	2066	0	5	19	34	10	301	1	3	1	1	7	3
115	11	2073	0	5	20	34	10	306	1	3	1	1	7	3
116	10	2037	0	5	20	35	11	303	1	2	1	1	6	3
117	10	2036	0	5	19	35	11	302	1	2	1	1	6	3
118	9	2012	0	5	18	35	12	302	1	2	1	1	6	3
119	9	1988	0	5	18	35	12	302	1	2	1	1	6	3
120	9	1976	0	6	18	34	12	307	0	2	1	1	6	2
121	9	1966	0	6	18	32	12	303	0	2	1	1	6	2
122	9	1951	0	6	18	32	12	305	0	2	1	1	6	2
123	9	1923	0	6	18	32	12	303	0	2	1	1	5	2
124	9	1899	1	6	17	32	12	305	0	2	1	2	5	2
125	9	1873	1	5	17	30	12	304	0	2	1	2	5	2
126	9	1860	1	5	17	30	12	306	0	2	1	2	5	2
127	9	1853	1	5	17	31	12	307	0	2	1	2	5	2
128	9	1842	1	5	17	32	11	306	0	2	1	2	5	2
129	9	1823	1	5	17	32	11	303	0	2	1	2	5	2
130	9	1810	1	5	17	33	11	305	0	2	1	2	5	2
131	9	1811	1	5	17	33	11	307	0	2	1	2	5	2
132	8	1810	1	5	16	31	11	309	0	1	1	2	4	2
133	8	1804	1	6	17	32	11	310	0	1	1	2	3	2
134	8	1778	1	6	17	31	11	310	0	1	1	2	3	2
135	8	1757	1	6	15	29	12	308	0	1	1	2	3	2
136	8	1749	1	6	15	30	12	301	0	1	1	2	3	2
137	7	1757	1	6	14	30	12	301	0	1	1	2	3	2
138	7	1741	1	6	14	30	11	299	0	2	1	2	3	2
139	7	1715	1	5	12	31	11	294	0	2	1	2	3	2
140	7	1698	1	5	12	31	11	297	0	2	1	2	2	2
141	7	1682	1	5	12	31	9	298	0	2	1	2	2	2
142	7	1681	1	5	12	31	9	297	0	2	1	2	1	2
143	7	1662	1	5	12	30	9	298	0	2	1	2	1	2
144	7	1636	1	5	11	30	8	297	0	1	1	2	1	2
145	7	1607	1	5	11	31	7	293	0	1	1	2	1	2
146	7	1574	1	5	11	31	7	293	0	1	1	1	1	2
147	7	1558	1	5	11	31	7	290	0	1	1	1	1	2
148	6	1565	1	5	11	30	7	285	0	1	1	1	1	2
149	6	1559	1	6	11	30	7	285	0	1	1	1	1	2
150	6	1537	1	6	10	28	8	285	0	1	1	1	1	2
151	6	1527	1	6	10	28	7	285	0	1	1	1	1	2
152	6	1506	1	6	11	29	7	285	0	1	1	1	1	2
153	6	1470	1	6	11	30	7	284	0	1	1	1	1	2
154	6	1463	1	6	11	28	7	282	0	1	1	1	1	2
155	6	1456	1	6	11	28	7	283	0	1	1	1	1	2
156	6	1431	1	6	11	24	7	274	0	1	1	1	1	2
157	5	1433	1	6	11	27	7	274	0	1	1	1	1	3
158	5	1404	1	7	10	30	7	271	0	1	1	1	1	3
159	5	1404	0	7	10	30	7	272	0	1	1	1	1	3
160	4	1414	0	8	10	31	7	273	0	1	1	1	1	3
161	4	1396	1	8	10	32	7	277	0	1	1	1	1	3
162	4	1386	1	8	11	33	7	280	0	1	1	0	1	3
163	4	1400	1	8	12	34	7	282	0	1	1	0	1	3
164	3	1394	1	8	11	33	7	279	0	1	1	0	1	3
165	3	1386	1	9	11	34	7	278	0	1	1	0	1	3
166	3	1380	1	9	12	34	7	279	0	1	1	0	1	3
167	3	1372	1	9	12	34	7	281	0	1	1	0	1	3
168	3	1362	1	9	12	34	7	286	0	1	1	0	1	3
169	3	1366	1	9	12	34	7	286	0	1	1	0	1	3
170	3	1361	1	9	12	35	7	287	0	1	1	0	1	3
171	3	1357	1	9	12	35	7	288	0	1	1	0	1	3
172	3	1365	1	9	11	36	7	289	0	1	1	0	1	3
173	3	1367	1	9	11	37	7	289	0	1	1	0	1	3
174	3	1354	1	9	11	37	7	289	0	1	1	0	1	3
175	3	1355	1	9	11	35	7	289	0	1	1	0	1	3
176	3	1360	1	9	12	35	7	291	0	1	1	0	1	3
177	2	1337	1	9	12	36	7	291	0	1	1	0	1	3
178	2	1339	1	9	12	36	6	291	0	1	1	0	1	3
179	2	1320	1	9	12	35	6	294	0	1	1	0	1	3
180	2	1325	1	9	13	34	6	297	0	1	0	0	1	3
181	2	1335	1	9	13	33	6	296	0	1	0	0	1	3
182	2	1325	1	9	13	33	6	298	0	1	0	0	1	3
183	2	1319	1	9	13	32	6	301	0	1	0	0	1	3
184	2	1322	1	9	12	31	6	304	0	1	0	0	1	3
185	2	1326	1	9	11	31	6	304	0	1	0	0	1	3
186	2	1322	1	9	11	30	6	305	0	1	0	0	1	3
187	2	1311	1	9	11	29	6	302	0	1	0	0	1	3
188	2	1311	1	9	11	29	6	302	0	1	0	0	1	3
189	2	1307	1	10	11	30	6	300	0	1	0	0	1	2
190	2	1306	1	11	11	31	6	300	0	1	0	0	1	2
191	2	1311	1	11	12	31	6	303	0	1	0	0	1	2
192	2	1298	1	10	12	31	5	304	0	1	0	0	1	2
193	2	1300	1	10	12	32	5	303	0	1	0	0	1	2
194	2	1304	1	9	13	35	5	309	0	1	0	0	1	2
195	2	1308	1	9	13	35	5	312	0	1	0	0	1	2
196	3	1328	1	9	13	35	4	312	0	1	0	0	1	1
197	3	1333	1	9	13	36	4	311	0	1	0	0	1	1
198	3	1340	1	9	13	37	4	309	0	1	0	0	1	1
199	3	1343	1	9	13	37	4	309	0	1	0	0	1	1
200	3	1350	1	9	13	38	4	308	0	1	0	0	1	1
201	3	1368	1	9	13	38	4	309	0	1	0	0	1	1
202	3	1368	1	9	13	38	4	309	0	1	0	0	1	1
203	3	1380	1	8	13	38	4	314	0	1	0	0	0	1
204	3	1368	1	8	13	38	4	317	0	1	0	0	0	1
205	3	1373	1	8	12	39	4	316	0	1	0	0	0	1
206	3	1377	1	8	12	39	4	319	0	1	0	0	0	1
207	3	1378	1	8	13	40	4	314	0	1	0	0	0	1
208	3	1390	1	8	13	39	4	317	0	1	0	0	0	1
209	3	1373	1	6	12	38	4	315	0	1	0	0	0	0
210	3	1379	1	6	12	37	4	315	0	1	0	0	0	0
211	3	1363	1	6	12	38	4	316	0	1	0	0	0	0
212	3	1364	0	6	12	38	4	315	0	1	0	0	0	0
213	3	1369	0	6	12	37	4	317	0	1	0	0	0	0
214	3	1374	0	6	12	37	4	317	0	1	0	0	0	0
215	3	1372	0	5	12	38	4	320	0	1	0	0	0	0
216	3	1359	0	5	12	39	4	322	0	1	0	0	0	0
217	3	1354	0	5	11	40	4	318	0	1	0	0	0	0
218	3	1341	0	5	11	40	4	322	0	1	0	0	0	0
219	3	1341	0	5	12	43	4	321	0	1	0	0	0	0
220	3	1338	0	5	11	45	4	322	0	1	0	0	0	0
221	3	1344	1	7	11	44	4	322	0	1	0	0	0	0
222	3	1345	1	7	11	43	4	326	0	1	0	0	0	0
223	3	1351	1	7	12	43	4	330	0	1	0	0	0	0
224	3	1352	1	7	12	44	4	331	0	1	0	0	0	0
225	3	1357	1	6	12	44	4	337	0	1	0	0	0	0
226	3	1354	1	6	12	44	5	338	0	1	0	0	0	0
227	3	1353	1	6	12	45	5	340	0	1	0	0	0	0
228	3	1359	1	6	12	45	4	341	0	1	0	0	0	0
229	3	1361	1	6	12	45	4	345	0	1	0	0	0	0
230	4	1364	1	6	12	45	4	345	0	1	0	0	0	0
231	4	1369	1	6	12	46	4	350	0	1	0	0	0	0
232	4	1371	1	6	11	46	4	349	0	1	0	0	0	0
233	4	1367	1	6	11	47	4	352	0	0	0	0	0	0
234	4	1363	1	6	10	47	4	352	0	0	0	0	0	0
235	4	1356	1	6	10	47	3	348	0	0	0	0	0	0
236	4	1351	1	6	10	46	4	352	0	0	0	0	0	0
237	4	1343	1	6	11	45	4	353	0	0	0	0	0	0
238	4	1331	1	5	11	45	5	350	0	0	0	0	0	0
239	4	1319	1	5	10	46	5	348	0	0	0	0	0	0
240	4	1309	1	5	11	46	5	346	0	0	0	0	0	0
241	4	1293	1	5	11	46	5	350	0	0	0	0	0	0
242	4	1287	1	5	11	47	5	357	0	0	0	0	0	0
243	4	1288	1	5	12	47	5	353	0	0	0	0	1	0
244	4	1292	1	5	12	48	5	352	0	0	0	0	2	0
245	4	1290	1	5	12	48	5	354	0	0	0	0	2	0
246	5	1290	1	6	13	48	5	352	0	0	0	0	2	0
247	5	1283	1	6	13	48	5	351	0	0	0	0	2	0
248	5	1275	1	6	14	47	5	352	0	0	0	0	2	0
249	5	1273	1	6	14	47	5	353	0	0	0	0	2	0
250	5	1269	1	6	14	47	5	353	0	0	0	0	2	0
251	5	1276	1	6	14	48	5	359	0	0	1	0	2	0
252	5	1258	1	6	14	47	4	356	0	0	1	0	2	0
253	4	1253	1	6	14	47	5	356	0	0	1	0	2	0
254	4	1246	1	6	14	47	5	364	0	0	1	0	2	0
255	5	1234	1	7	15	45	5	365	0	0	1	0	2	0
256	5	1234	1	8	16	46	5	370	0	0	1	0	2	0
257	4	1240	1	8	16	47	6	368	0	0	1	0	2	0
258	4	1237	1	8	17	48	6	368	0	0	1	0	2	0
259	4	1232	1	8	17	47	6	365	0	0	1	0	2	0
260	4	1229	1	8	17	47	6	369	0	0	1	0	2	0
261	4	1216	1	8	17	47	6	367	0	0	1	0	2	0
262	4	1209	1	8	16	48	6	367	0	0	1	0	2	0
263	5	1208	1	8	16	47	6	367	0	0	1	0	3	0
264	5	1196	1	8	17	47	7	367	0	0	2	0	3	0
265	5	1194	1	8	17	47	7	368	0	0	2	0	3	1
266	5	1195	1	8	16	47	7	370	0	0	2	0	3	1
267	5	1187	1	8	16	47	7	368	0	0	2	0	4	1
268	5	1191	1	9	16	49	7	370	0	1	2	0	4	1
269	5	1181	1	9	16	48	8	368	0	1	2	0	4	1
270	5	1168	0	9	16	48	8	368	0	1	2	0	4	1
271	5	1162	0	9	16	45	8	362	0	1	2	0	4	1
272	5	1151	0	9	16	45	8	361	0	1	2	0	4	1
273	4	1125	1	9	17	44	8	355	0	1	2	0	4	1
274	4	1115	1	9	17	45	9	353	0	1	2	0	4	1
275	5	1097	1	8	17	44	9	352	0	1	2	0	4	1
276	6	1063	1	9	16	45	9	350	0	1	2	0	4	1
277	6	1051	1	9	16	44	9	353	0	1	2	0	4	1
278	6	1047	1	9	16	45	10	353	0	1	2	0	4	1
279	6	1054	1	9	15	44	9	355	0	1	2	0	4	1
280	6	1045	1	9	15	44	9	360	0	1	2	0	4	1
281	6	1035	1	8	15	46	9	358	0	1	2	0	3	1
282	6	1019	1	8	15	46	9	356	0	1	2	0	2	1
283	6	1005	1	8	15	46	9	356	0	1	2	0	2	1
284	6	996	1	8	16	45	8	356	0	1	2	0	2	1
285	6	994	1	8	17	45	9	353	0	1	2	0	2	1
286	7	996	1	8	17	45	9	352	0	1	2	0	2	1
287	7	973	1	8	16	46	9	352	0	1	2	0	2	1
288	7	964	1	8	16	46	9	351	0	1	2	0	2	1
289	7	962	1	8	17	44	9	349	0	1	2	0	2	1
290	7	957	1	8	17	44	9	350	0	1	2	0	2	1
291	7	958	1	8	17	45	9	349	0	1	2	0	2	1
292	7	956	1	8	17	45	9	350	0	1	2	0	2	1
293	7	946	1	8	17	44	9	349	0	1	2	0	2	1
294	7	936	1	8	17	44	9	349	0	1	2	0	2	1
295	7	928	1	8	17	43	9	344	0	1	2	0	2	1
296	7	919	1	8	17	42	9	341	0	1	2	0	2	1
297	7	912	1	8	17	41	9	340	0	1	2	0	2	1
298	7	904	1	8	17	41	9	337	0	1	2	0	2	1
299	7	881	1	9	17	41	9	338	0	1	2	0	2	1
300	7	882	1	9	17	41	8	336	0	1	2	0	2	1
301	7	873	1	9	17	40	8	342	0	1	2	0	2	1
302	7	869	1	9	17	40	8	342	0	1	2	0	2	1
303	7	846	1	10	16	41	8	344	0	1	2	0	2	1
304	7	834	1	10	16	41	8	342	0	1	2	0	2	1
305	7	821	1	10	15	40	8	344	0	1	2	0	2	1
306	7	817	1	9	15	40	8	343	0	1	2	0	2	1
307	8	817	1	9	14	38	8	345	0	1	2	0	2	1
308	8	806	1	8	14	37	8	344	0	1	2	0	2	1
309	8	797	1	8	14	37	8	342	0	1	2	0	2	1
310	8	773	1	8	14	37	8	342	0	1	2	0	2	1
311	8	759	1	8	13	37	7	340	0	1	2	0	2	1
312	8	752	1	8	12	37	7	342	0	1	2	0	2	1
313	8	754	1	8	12	37	7	339	0	1	2	0	2	1
314	8	760	1	8	12	36	7	343	0	1	2	0	2	1
315	8	748	1	8	12	37	7	338	0	1	2	0	2	1
316	8	729	1	8	12	37	6	336	0	1	2	0	2	1
317	8	721	1	8	12	37	6	335	0	1	2	0	2	0
318	8	712	1	8	11	37	6	329	0	1	2	0	1	0
319	8	710	1	8	10	37	6	328	0	1	2	0	0	0
320	7	702	1	8	10	36	5	324	0	1	2	0	0	0
321	7	700	1	8	10	36	5	324	0	1	2	0	0	0
322	7	690	1	8	11	34	5	318	0	1	2	0	0	0
323	7	672	1	8	11	34	5	321	0	1	1	0	0	0
324	7	668	1	9	11	34	5	320	0	1	0	0	0	0
325	7	662	1	9	11	34	5	318	0	1	0	0	0	0
326	7	662	1	9	11	33	5	317	0	1	0	0	0	0
327	7	658	1	9	12	33	5	319	0	2	0	0	0	0
328	7	662	1	9	12	31	5	319	0	2	0	0	0	0
329	7	657	1	9	12	30	5	318	0	2	0	0	0	0
330	7	656	1	9	12	30	5	320	0	2	0	0	0	0
331	7	660	1	9	12	30	5	321	0	2	0	0	0	0
332	7	661	1	9	11	30	5	317	0	2	0	0	0	0
333	7	671	1	9	11	28	5	318	0	2	0	0	0	0
334	6	665	1	9	10	27	5	316	0	2	0	0	0	0
335	6	659	1	9	10	25	4	316	0	2	0	0	0	0
336	6	653	0	8	10	24	4	311	0	2	0	0	0	0
337	5	654	0	8	10	25	5	313	0	2	0	0	0	0
338	5	648	0	8	9	25	5	309	0	2	0	0	0	0
339	5	649	0	8	9	23	5	310	0	2	0	0	0	0
340	5	641	0	8	8	21	4	307	0	2	0	0	0	0
341	5	645	0	9	8	21	4	305	0	2	0	0	0	0
342	5	655	0	9	8	22	3	309	0	2	0	0	0	0
343	5	651	0	10	8	22	3	310	0	2	0	0	0	0
344	5	657	0	10	8	21	3	312	0	2	0	0	0	0
345	5	655	0	10	8	20	3	313	0	2	0	0	0	0
346	4	654	0	10	9	19	3	312	0	2	0	0	0	0
347	4	647	0	10	9	18	3	314	0	2	0	0	0	0
348	4	645	0	10	9	18	2	316	0	2	0	0	0	0
349	4	642	0	11	9	18	2	309	0	2	0	0	0	0
350	4	644	0	11	9	18	2	309	0	2	0	0	0	0
351	4	650	0	10	8	17	2	312	0	2	0	0	0	0
352	4	556	0	10	7	16	2	241	0	2	0	0	0	0
353	4	603	0	10	7	16	3	266	0	2	0	0	0	0
354	3	613	0	10	6	16	3	287	0	2	0	0	0	0
355	2	605	0	9	6	15	3	301	0	2	0	0	0	0
356	1	597	0	9	6	13	2	298	0	2	0	0	0	0
357	1	583	0	9	7	12	3	298	0	2	0	0	0	0
358	1	562	0	9	9	13	3	295	0	2	0	0	0	0
359	1	561	0	9	9	13	3	296	0	2	0	0	0	0
360	1	564	0	9	9	13	4	294	0	2	0	0	0	0
361	1	575	0	9	9	16	4	296	0	2	0	0	0	0
362	1	587	0	10	9	17	4	300	0	2	0	0	0	0
363	1	603	0	11	10	17	4	306	0	2	0	0	0	0
364	1	613	0	11	10	18	4	302	0	2	0	0	0	0
365	1	636	0	11	10	18	4	301	0	2	0	0	0	0
366	1	649	0	11	10	18	5	297	1	2	0	0	0	0
367	1	662	0	11	10	18	5	295	1	2	0	0	0	0
368	1	706	0	11	10	19	5	293	1	2	0	0	0	0
369	2	734	0	11	11	20	5	291	1	2	0	0	0	0
370	2	743	0	11	11	20	5	293	1	2	0	0	0	0
371	3	787	1	10	11	20	5	295	1	2	0	0	0	0
372	3	802	1	9	11	21	5	296	1	2	0	0	0	0
373	4	829	1	9	12	22	5	298	1	2	0	0	0	0
374	5	863	1	9	13	22	5	296	1	3	0	0	1	0
375	5	864	1	9	13	22	5	297	1	3	0	0	1	0
376	5	878	1	9	13	22	5	301	1	3	0	0	1	0
377	5	892	1	9	13	22	5	302	1	3	0	0	1	0
378	5	926	1	9	14	22	6	304	1	3	0	0	1	0
379	5	966	1	9	14	24	6	305	1	3	0	0	1	0
380	5	982	1	9	14	25	6	308	1	3	0	0	1	0
381	5	1005	1	9	14	25	6	312	1	3	0	0	2	0
382	5	1032	1	9	14	25	6	317	1	3	0	0	2	0
383	6	1061	1	9	14	28	6	321	1	3	0	0	3	0
384	6	1092	1	9	14	29	6	327	1	3	0	0	3	0
385	6	1113	1	9	14	29	6	333	1	3	0	0	3	0
386	6	1157	1	9	14	30	6	335	1	3	0	0	3	0
387	6	1179	1	9	14	30	6	337	1	3	0	0	4	0
388	6	1209	1	10	14	30	6	338	1	3	0	0	4	0
389	6	1237	1	10	14	30	6	342	1	3	0	0	4	0
390	6	1251	1	10	14	31	6	346	1	3	0	0	4	0
391	6	1304	1	11	15	33	6	346	1	3	0	0	4	0
392	6	1312	1	11	15	34	7	347	1	3	1	0	4	0
393	6	1357	1	11	16	36	7	349	1	4	1	0	4	0
394	6	1371	1	10	16	38	7	348	1	4	1	0	4	0
395	6	1378	1	10	16	39	8	347	1	4	1	0	4	0
396	6	1410	1	10	17	39	8	347	1	4	1	0	4	0
397	6	1441	1	10	17	40	8	349	1	4	1	0	4	0
398	6	1458	1	10	17	41	8	354	1	4	1	0	4	0
399	6	1480	1	10	17	41	8	359	1	4	1	0	4	0
400	6	1493	1	10	16	43	8	355	1	4	1	0	4	0
401	6	1491	1	10	17	44	8	358	1	4	1	0	4	0
402	6	1500	1	10	18	44	8	363	1	4	1	0	4	0
403	6	1509	1	10	21	44	8	362	1	4	1	0	4	0
404	6	1517	1	10	21	44	8	363	1	4	1	0	4	0
405	6	1525	1	10	21	44	8	365	1	4	1	0	4	0
406	6	1549	1	10	23	44	8	365	1	4	1	0	4	0
407	6	1582	1	10	21	41	8	370	1	4	1	0	4	0
408	6	1615	1	11	21	41	9	375	1	3	1	0	4	0
409	6	1619	1	11	21	42	9	376	1	3	1	0	3	0
410	6	1649	1	10	20	48	9	387	1	3	1	0	4	0
411	6	1671	1	10	20	49	9	388	1	3	1	0	4	0
412	6	1683	1	10	19	48	8	391	1	3	1	0	4	0
413	6	1692	1	10	17	45	8	387	1	3	1	0	4	0
414	6	1697	1	9	17	45	8	389	1	3	1	0	4	0
415	6	1701	0	9	18	45	8	385	1	3	1	0	4	0
416	6	1712	0	10	18	47	8	385	1	3	1	0	5	0
417	6	1725	0	10	18	47	8	384	0	3	1	0	5	0
418	6	1734	0	10	19	48	9	384	0	3	1	0	5	0
419	6	1745	0	9	19	49	9	385	0	3	1	0	5	0
420	6	1774	0	9	18	50	10	386	0	4	1	0	5	0
421	6	1774	0	9	17	50	10	387	0	4	1	0	5	0
422	6	1775	0	9	16	51	10	390	0	4	1	0	5	0
423	6	1787	0	9	16	51	10	384	0	4	1	0	5	0
424	6	1804	0	9	16	50	10	386	0	4	1	0	6	0
425	6	1807	0	9	16	50	10	385	0	4	1	0	6	0
426	5	1811	0	9	16	54	10	383	0	4	1	0	6	0
427	5	1819	0	9	17	53	9	382	0	4	1	0	6	0
428	5	1834	0	9	16	54	9	380	0	4	1	0	6	0
429	5	1851	0	9	16	57	9	379	0	3	1	0	6	0
430	5	1854	0	9	16	57	9	379	0	3	1	0	6	0
431	6	1876	0	9	17	60	9	386	0	3	1	0	7	0
432	6	1888	0	9	18	59	9	386	0	3	1	0	7	0
433	6	1906	0	9	18	56	9	381	0	3	1	0	7	0
434	6	1906	0	9	18	57	9	383	0	3	1	0	7	0
435	6	1930	0	10	19	58	8	386	0	3	1	0	6	0
436	6	1952	0	10	20	58	8	387	0	3	1	0	6	0
437	6	1977	0	10	20	57	8	386	0	3	1	0	6	0
438	6	1975	0	10	20	55	8	383	0	3	1	0	6	0
439	6	1973	0	10	19	53	8	383	0	3	1	0	8	0
440	6	1972	0	10	19	52	8	376	0	3	1	0	8	0
441	6	1990	0	9	19	50	9	378	0	3	1	0	8	0
442	6	1991	0	10	20	50	9	380	0	3	1	0	8	0
443	6	1992	0	10	20	49	9	378	0	3	1	0	8	0
444	6	1987	0	10	20	49	9	377	0	3	1	0	8	0
445	6	1995	0	10	20	50	9	379	0	3	1	0	7	0
446	6	2004	0	10	20	52	9	382	0	3	1	0	7	0
447	6	2009	0	10	20	53	8	381	0	3	1	0	7	0
448	6	2009	0	9	20	54	8	376	0	3	1	0	7	0
449	6	2017	0	9	20	52	7	372	0	3	1	0	7	0
450	6	2015	0	9	19	52	7	372	0	3	1	0	7	0
451	6	2009	0	9	19	51	7	372	0	3	1	0	7	0
452	6	1992	0	9	19	50	7	369	0	3	1	0	7	0
453	6	2000	0	9	18	49	7	368	0	3	1	0	7	0
454	5	1996	0	9	19	49	7	369	0	3	1	0	8	0
455	5	1994	0	9	19	49	6	368	0	3	1	0	8	0
456	5	2008	0	9	19	48	6	363	0	3	1	0	8	0
457	5	1999	0	9	18	49	6	364	0	3	1	0	8	0
458	5	2003	0	9	18	48	6	357	0	3	1	0	8	0
459	5	2012	0	9	18	47	6	358	0	3	1	0	8	0
460	5	2024	0	9	18	46	6	359	0	3	1	0	8	0
461	5	2004	0	9	18	46	6	358	0	3	1	0	8	0
462	5	2007	0	9	16	47	5	353	0	3	1	0	8	0
463	6	2007	0	9	16	47	5	350	0	3	1	0	8	0
464	6	1993	0	9	16	49	5	347	0	3	1	0	8	0
465	5	1987	0	9	16	48	5	350	0	3	1	0	8	0
466	4	1999	0	9	15	47	5	352	0	3	1	0	8	0
467	3	1993	0	9	15	48	5	348	0	3	1	0	8	0
468	3	1989	0	8	17	48	5	346	0	3	1	0	8	0
469	3	1985	0	8	17	47	5	347	0	3	1	0	8	0
470	3	1987	0	8	17	47	5	350	0	3	1	0	7	0
471	3	1992	0	7	17	45	5	349	0	3	1	0	7	0
472	3	1984	0	7	17	46	5	346	0	3	1	0	7	0
473	3	1969	0	7	15	45	6	347	0	3	1	0	7	0
474	3	1968	0	7	16	45	6	347	0	3	1	0	6	0
475	3	1962	0	7	17	45	6	344	0	3	1	0	6	0
476	2	1969	0	7	18	45	6	345	0	2	1	0	6	0
477	2	1954	1	5	18	46	5	341	0	2	1	0	6	0
478	3	1964	1	5	17	46	3	344	0	2	1	0	6	0
479	3	1962	1	5	17	49	3	348	0	2	1	0	6	0
480	3	1956	1	5	18	51	3	348	0	2	1	0	6	0
481	3	1956	1	5	18	55	3	352	0	2	1	0	6	0
482	3	1962	1	5	18	57	3	349	0	2	1	0	6	0
483	3	1980	1	5	18	58	3	353	0	2	1	0	5	0
484	3	1981	1	6	18	58	3	354	0	2	1	0	5	0
485	3	1969	1	6	18	57	3	357	0	2	1	0	5	0
486	4	1981	1	6	18	56	3	351	0	2	1	0	5	0
487	4	1982	1	6	18	56	3	348	0	2	1	0	5	0
488	4	1970	1	6	18	56	3	342	0	2	1	0	4	0
489	4	1972	1	6	18	57	3	339	0	2	1	0	3	0
490	4	1965	1	6	17	57	3	339	0	1	1	0	2	0
491	4	1970	1	6	16	59	3	332	0	1	1	0	2	0
492	4	1965	1	6	16	60	3	331	0	1	1	0	2	0
493	3	1968	1	6	18	60	2	327	0	1	1	0	2	0
494	3	1930	1	6	17	59	2	326	0	1	1	0	2	0
495	3	1907	1	6	17	59	2	328	0	1	1	0	3	0
496	3	1895	1	6	17	60	2	330	0	1	1	0	3	0
497	3	1898	1	6	17	59	2	334	0	1	1	0	3	0
498	3	1918	1	7	17	57	2	335	0	1	1	0	3	0
499	3	1937	1	7	17	56	2	337	0	1	1	0	3	0
500	3	1943	1	7	17	56	2	337	0	1	1	0	3	0
501	3	1968	1	6	17	57	2	337	0	1	1	0	3	0
502	3	1979	1	6	16	56	2	340	0	1	1	0	3	0
503	3	1998	1	7	16	55	2	343	0	1	1	0	2	0
504	3	2007	2	7	16	54	2	346	0	1	1	0	1	0
505	3	2009	2	6	16	52	2	340	0	1	1	0	1	0
506	3	2007	3	6	17	53	2	339	0	1	1	0	1	0
507	3	2006	3	6	17	53	2	340	0	1	1	0	1	0
508	3	1996	3	6	17	53	2	334	0	1	1	0	1	0
509	3	1988	3	6	17	53	1	331	0	1	1	0	1	0
510	3	1979	3	6	17	51	1	332	0	1	1	0	1	0
511	3	1952	3	7	17	50	1	337	0	1	1	0	1	0
512	3	1945	3	7	17	50	1	335	0	1	1	0	1	0
513	3	1933	3	7	17	51	2	337	0	1	1	0	1	0
514	3	1949	3	7	16	50	2	337	0	1	1	0	1	0
515	3	1953	3	7	17	51	2	338	0	1	1	0	1	0
516	3	1985	3	6	15	50	2	343	1	1	1	0	1	0
517	3	1990	3	6	15	51	2	344	1	1	1	0	1	0
518	3	1996	3	6	15	50	2	350	1	1	1	0	1	0
519	2	2009	3	6	17	48	2	353	1	1	1	0	1	0
520	2	2007	3	8	16	47	2	354	1	1	1	0	2	0
521	2	2017	3	8	15	47	2	360	1	1	1	0	2	0
522	2	2035	3	8	16	46	2	361	1	1	1	0	2	0
523	1	2050	3	8	17	49	2	367	1	1	1	0	2	0
524	1	2047	3	8	17	48	2	365	1	1	1	0	2	1
525	1	2052	3	9	17	51	2	366	1	1	1	0	2	1
526	1	2047	3	9	17	51	2	367	1	1	1	0	2	1
527	1	2047	3	9	20	54	2	368	1	1	1	0	2	1
528	1	2083	3	9	21	54	2	368	1	1	1	0	2	1
529	0	2105	3	9	21	53	2	370	1	1	1	0	2	1
530	0	2127	3	10	21	55	2	371	1	1	1	0	2	1
531	0	2152	3	8	21	55	2	369	1	1	1	0	2	1
532	0	2146	3	8	21	59	2	370	1	1	1	0	2	1
533	0	2174	3	8	21	60	2	370	1	1	1	0	2	1
534	0	2180	3	8	20	59	2	372	1	1	1	0	2	1
535	0	2187	3	9	20	58	2	379	1	1	1	0	3	1
536	0	2195	3	9	19	58	3	378	1	1	1	0	3	1
537	0	2198	3	10	19	58	3	378	1	1	1	0	3	1
538	0	2201	3	10	20	58	3	376	2	1	1	0	3	1
539	0	2212	3	11	21	58	3	376	2	1	1	0	3	1
540	0	2209	3	11	21	57	3	373	2	1	1	0	3	1
541	0	2201	3	11	21	58	3	375	2	1	1	0	3	1
542	0	2186	3	11	22	58	3	372	2	1	1	0	3	1
543	0	2189	3	11	22	57	3	371	2	1	1	0	3	1
544	0	2185	3	11	22	56	3	372	2	1	1	0	3	1
545	0	2198	3	11	23	57	3	372	2	1	1	0	3	1
546	0	2183	4	12	23	56	3	372	2	1	1	0	3	1
547	0	2178	4	12	22	56	4	373	2	1	1	0	3	1
548	0	2148	3	13	21	55	4	372	2	1	1	0	3	1
549	0	2140	4	13	20	55	4	371	2	1	1	0	3	1
550	0	2124	4	13	20	60	4	368	2	1	1	0	4	1
551	0	2120	4	13	19	58	4	365	2	1	1	0	4	1
552	0	2104	4	13	19	59	5	366	2	1	1	0	4	1
553	0	2079	4	13	18	55	5	358	2	1	1	0	4	1
554	0	2062	4	12	18	52	5	358	2	1	1	0	5	1
555	0	2038	4	12	18	50	5	355	2	1	1	0	5	1
556	0	2035	4	12	18	50	5	356	2	1	1	0	5	1
557	0	2037	4	12	18	51	5	360	2	1	1	0	5	0
558	0	2039	4	12	19	53	5	359	1	1	1	0	5	0
559	0	2054	4	12	19	53	6	367	1	1	1	0	5	0
560	1	2068	4	13	20	55	7	366	1	1	1	0	5	0
561	1	2069	4	13	20	55	7	366	1	1	1	0	5	0
562	1	2063	4	13	21	55	7	362	1	1	1	0	5	0
563	1	2068	4	13	21	55	7	363	1	1	1	0	6	0
564	1	2085	4	13	21	54	7	362	1	1	1	1	7	0
565	1	2086	4	13	21	54	7	362	1	1	1	1	7	0
566	1	2087	4	13	21	55	7	362	1	1	1	1	7	0
567	1	2107	4	13	22	56	7	368	1	1	1	1	7	0
568	1	2105	4	13	22	57	7	367	1	1	1	1	7	0
569	1	2099	4	13	21	59	7	370	1	2	1	1	7	0
570	1	2115	4	13	21	58	7	371	1	2	1	1	7	0
571	1	2109	4	13	21	59	7	371	1	2	1	1	7	0
572	1	2092	4	13	20	59	7	370	1	2	1	1	6	0
573	1	2081	4	14	20	59	7	370	1	2	1	1	6	0
574	1	2066	4	13	19	56	8	369	1	3	1	1	4	0
575	1	2051	4	13	20	56	8	368	1	3	1	1	4	0
576	1	2029	4	11	21	55	8	369	1	3	1	1	4	0
577	1	2020	4	11	21	55	8	366	1	3	1	1	4	0
578	1	2024	4	11	22	55	8	366	1	3	1	1	4	0
579	1	2008	4	11	22	55	8	361	1	3	1	1	4	0
580	1	1985	3	11	20	55	7	359	1	2	1	1	3	0
581	1	1981	3	12	18	52	7	361	1	2	1	1	3	0
582	2	1925	3	12	19	50	7	353	1	2	1	1	3	0
583	2	1925	3	12	19	49	7	356	1	2	1	1	3	0
584	2	1892	3	12	19	46	7	352	1	2	1	1	3	0
585	2	1861	1	11	19	45	8	344	1	2	1	1	2	0
586	2	1822	1	10	17	46	8	335	1	2	1	1	2	1
587	2	1809	1	10	17	47	8	332	1	2	1	1	2	1
588	2	1801	0	10	17	45	8	328	1	2	1	1	2	1
589	2	1811	0	10	17	46	8	333	1	2	1	1	2	1
590	2	1791	0	10	18	46	8	331	1	2	1	1	2	1
591	2	1816	0	10	18	46	8	335	1	2	1	1	2	1
592	2	1826	0	10	20	46	8	337	1	2	1	1	2	1
593	2	1842	0	11	20	46	8	345	1	2	1	1	2	1
594	2	1859	0	11	20	47	8	346	1	2	1	2	2	1
595	2	1866	0	11	21	48	8	344	1	2	1	2	2	1
596	2	1861	0	11	21	48	8	347	1	2	1	2	2	1
597	2	1873	0	11	21	45	8	348	1	2	1	2	2	1
598	2	1870	0	11	21	45	7	350	1	2	1	2	2	1
599	2	1865	0	11	20	46	7	347	1	2	1	2	2	1
600	2	1864	0	11	20	45	6	348	1	2	1	1	2	1
601	3	1869	0	11	21	44	5	352	1	2	1	1	3	1
602	4	1869	0	10	23	46	5	352	1	2	1	1	3	1
603	4	1880	0	10	23	47	5	354	1	2	1	1	3	1
604	5	1897	0	9	24	48	5	358	1	2	1	2	4	1
605	5	1909	0	9	22	48	5	357	1	2	1	2	4	1
606	5	1905	0	9	22	48	5	356	2	2	1	2	4	1
607	6	1913	0	9	24	48	5	355	2	2	1	2	5	1
608	6	1923	0	9	24	50	5	356	2	2	1	2	5	1
609	7	1927	0	9	24	51	5	357	2	2	1	2	5	1
610	6	1936	0	9	25	50	5	355	2	2	1	2	5	1
611	6	1928	0	9	25	51	5	355	2	2	1	2	5	1
612	6	1910	0	9	25	50	5	356	2	2	1	2	5	1
613	6	1916	0	9	25	50	5	354	2	2	1	2	5	1
614	7	1925	0	9	25	49	5	353	2	2	1	2	5	1
615	8	1924	0	9	25	49	5	356	2	3	1	2	5	1
616	8	1928	0	9	25	50	5	356	2	3	2	2	5	1
617	8	1919	0	9	25	49	5	354	2	3	2	2	5	1
618	8	1928	0	9	25	49	4	360	2	3	2	2	5	1
619	8	1929	0	10	25	47	4	362	2	3	2	2	5	1
620	8	1931	0	10	25	45	4	365	2	3	2	2	5	0
621	9	1950	0	10	26	44	4	365	2	3	2	2	5	0
622	9	1959	0	10	26	44	4	363	2	3	2	2	5	0
623	9	1969	0	10	25	44	4	365	1	3	3	2	5	0
624	10	1969	0	10	24	43	4	363	1	3	3	2	3	0
625	10	1981	0	10	24	46	4	366	1	3	3	2	3	0
626	10	2001	0	10	23	46	4	366	1	3	3	2	3	0
627	10	2031	0	10	23	45	4	367	1	3	3	2	3	0
628	10	2048	0	10	23	47	4	368	1	3	3	2	3	0
629	10	2037	0	10	23	47	4	371	1	3	3	2	3	0
630	10	2031	0	10	22	47	4	369	1	3	2	2	3	0
631	10	2026	0	11	22	49	4	368	1	3	2	2	3	0
632	10	2033	0	11	22	50	4	363	1	3	2	2	3	0
633	10	2047	0	11	25	51	4	354	1	3	2	2	4	0
634	10	2060	0	11	26	53	3	353	1	3	2	2	4	0
635	10	2034	0	8	26	52	3	353	1	3	2	2	4	0
636	10	2027	0	8	26	53	3	353	1	3	2	2	4	0
637	10	2062	0	8	26	53	3	354	1	3	2	2	4	0
638	10	2085	0	8	26	53	3	353	1	3	2	2	4	0
639	10	2111	0	8	26	51	4	352	1	3	2	2	4	0
640	9	2099	0	8	25	52	4	353	1	3	2	2	4	0
641	9	2115	0	8	24	51	4	352	1	3	2	3	3	0
642	9	2122	0	7	25	52	4	352	1	3	2	3	3	0
643	9	2130	0	7	25	54	4	351	1	3	2	3	3	0
644	9	2139	0	7	24	52	4	352	1	2	2	3	3	0
645	9	2134	0	7	24	52	4	355	1	2	2	3	2	0
646	9	2151	0	7	24	52	4	355	1	2	2	3	2	0
647	9	2190	0	8	24	53	4	360	1	2	2	3	2	0
648	9	2197	0	8	23	53	4	362	1	2	2	3	2	0
649	10	2188	0	8	23	55	4	371	1	1	2	4	2	0
650	10	2202	0	8	26	55	4	371	1	1	2	4	2	0
651	10	2225	0	8	26	55	4	372	2	1	2	5	2	0
652	11	2255	0	8	25	58	3	371	2	1	2	6	2	0
653	10	2309	0	8	27	61	3	373	2	1	2	6	2	0
654	10	2358	0	8	26	62	3	378	2	1	2	7	2	0
655	10	2358	0	8	26	64	4	380	2	1	2	7	2	0
656	10	2376	0	8	26	64	5	379	2	1	2	7	2	0
657	10	2423	0	9	26	67	4	386	2	1	3	9	2	0
658	11	2461	0	9	27	68	4	388	2	1	3	9	2	0
659	11	2478	0	9	29	68	5	394	2	1	3	9	2	0
660	11	2516	0	10	29	69	6	399	2	1	3	11	2	0
661	11	2559	0	10	29	69	6	403	2	1	3	11	3	0
662	12	2565	0	11	30	71	6	406	2	1	3	11	3	0
663	12	2581	0	10	30	69	6	406	2	1	3	11	3	0
664	13	2572	0	10	30	69	6	410	2	1	3	11	3	0
665	13	2569	0	10	31	68	7	409	2	1	3	11	3	0
666	14	2582	0	10	31	68	7	409	2	1	3	11	3	0
667	13	2620	0	10	30	70	7	411	2	1	3	12	3	0
668	13	2622	0	10	30	70	7	408	2	1	3	12	3	0
669	13	2643	0	10	30	72	7	415	2	1	3	12	3	0
670	14	2649	0	10	30	73	7	412	2	1	3	13	3	0
671	14	2659	0	10	30	74	7	409	2	1	3	13	3	0
672	14	2676	0	11	30	74	7	409	2	1	3	13	3	0
673	14	2674	0	11	30	74	7	407	1	1	3	13	3	0
674	14	2681	0	12	30	74	7	414	1	1	3	13	3	0
675	14	2681	0	12	29	73	7	409	1	1	3	13	3	0
676	14	2679	0	11	30	72	7	411	1	1	3	13	4	0
677	14	2657	0	11	30	73	7	410	1	1	3	13	4	0
678	14	2656	0	11	30	74	7	411	1	1	3	13	5	0
679	14	2650	0	12	30	71	7	408	1	1	3	13	5	0
680	14	2653	0	12	30	71	7	407	1	1	3	13	5	0
681	14	2659	0	12	30	72	7	406	1	1	3	14	5	0
682	14	2659	0	12	31	71	7	404	1	1	3	14	5	0
683	14	2649	0	12	31	68	7	403	1	1	3	14	5	0
684	14	2650	0	12	31	70	7	407	1	1	3	14	5	0
685	13	2634	0	12	31	70	6	399	1	1	3	14	5	0
686	13	2627	0	11	30	68	6	396	1	1	3	14	5	0
687	13	2621	0	10	28	68	6	395	1	1	3	13	5	0
688	13	2602	0	10	29	69	7	394	1	1	3	13	5	0
689	12	2606	0	10	28	67	7	390	1	1	3	13	4	0
690	12	2605	0	10	28	66	6	388	1	1	3	13	4	0
691	12	2565	0	10	27	64	6	383	1	1	3	12	3	0
692	12	2544	0	9	28	64	6	378	1	1	3	12	3	0
693	12	2542	0	9	26	63	6	373	1	1	3	12	3	0
694	12	2503	0	9	26	63	6	364	1	1	3	12	2	0
695	12	2457	1	9	26	64	6	363	1	1	3	12	2	0
696	12	2422	1	10	23	64	6	362	1	1	2	11	2	0
697	12	2413	1	10	24	66	6	358	1	1	2	11	2	0
698	12	2400	1	10	23	67	7	359	1	1	1	11	2	0
699	12	2394	1	10	22	68	7	357	1	1	1	11	2	1
700	11	2363	2	10	23	68	7	357	1	1	1	12	2	1
701	10	2341	2	10	23	69	7	351	1	1	1	12	2	1
702	10	2325	2	9	23	69	7	350	1	1	1	12	2	1
703	10	2334	2	9	24	68	7	353	1	1	1	12	2	1
704	10	2307	2	9	25	67	7	353	1	1	1	12	2	1
705	10	2286	2	9	25	68	7	354	1	1	1	13	2	1
706	10	2262	2	9	25	67	7	355	1	1	1	13	2	1
707	11	2247	2	9	26	64	8	352	1	1	1	11	2	1
708	11	2235	2	9	26	66	8	356	0	1	1	11	2	1
709	11	2237	2	9	26	67	8	358	0	1	1	11	2	1
710	10	2187	2	9	25	66	8	356	0	1	1	9	2	1
711	10	2177	2	9	25	68	8	358	0	1	1	8	2	1
712	10	2122	2	9	25	68	8	351	0	1	1	8	2	1
713	9	2110	2	9	25	69	8	352	0	1	1	8	2	1
714	9	2091	2	9	25	69	8	351	1	1	1	8	2	1
715	9	2072	2	9	25	70	8	347	1	1	1	7	2	1
716	8	2068	2	9	24	69	8	348	1	1	1	7	2	1
717	7	2051	2	8	23	71	8	349	1	1	1	7	2	1
718	7	2054	2	8	24	71	8	350	1	1	1	7	2	1
719	7	2056	2	8	23	71	8	352	1	1	1	7	2	1
720	7	2052	2	8	25	72	8	351	1	1	1	7	2	1
721	7	2053	3	8	25	71	8	353	1	1	1	7	2	1
722	7	2003	3	8	23	68	8	345	1	1	1	7	2	1
723	7	1983	3	8	22	70	8	345	1	1	1	7	2	1
724	6	1957	3	8	22	70	8	343	1	1	1	7	2	1
725	6	1950	3	8	23	69	8	342	1	1	1	7	2	1
726	6	1915	3	9	23	67	7	336	1	2	1	7	2	1
727	6	1889	3	10	23	65	7	330	1	2	1	7	2	1
728	8	1871	3	9	23	64	7	331	1	2	1	7	2	1
729	8	1847	3	9	23	64	6	326	1	2	1	7	1	1
730	8	1850	3	9	24	65	6	323	1	2	1	6	0	1
731	8	1837	3	9	24	65	6	324	1	2	1	5	0	1
732	8	1787	3	9	24	64	7	326	1	2	1	5	0	0
733	8	1789	3	10	25	61	7	322	1	2	1	5	0	0
734	8	1741	3	9	25	60	7	325	1	2	1	5	1	0
735	7	1707	3	10	25	58	7	322	1	2	1	5	1	0
736	7	1688	3	10	24	55	7	322	1	2	1	5	1	0
737	8	1653	3	11	24	53	7	323	1	2	1	5	1	0
738	8	1637	3	11	24	52	7	319	1	2	1	2	1	0
739	8	1604	3	10	23	52	7	323	1	2	1	2	1	0
740	8	1581	3	10	23	52	7	325	1	2	1	2	1	0
741	8	1584	3	10	23	53	7	327	1	2	1	1	1	0
742	8	1594	3	10	23	53	7	326	1	2	1	1	1	0
743	7	1606	3	9	22	54	7	328	1	2	1	1	1	0
744	7	1586	3	9	22	57	7	328	1	2	1	1	1	0
745	7	1579	3	10	22	58	7	329	1	2	1	1	1	0
746	7	1586	2	11	21	59	7	331	1	2	1	1	1	0
747	6	1591	2	10	21	59	7	332	1	2	2	0	1	0
748	6	1615	2	10	21	60	7	335	1	2	2	0	1	0
749	7	1628	2	10	21	59	7	339	1	2	2	0	1	0
750	7	1615	2	10	21	59	7	344	1	2	2	0	1	0
751	8	1618	2	10	21	59	7	345	1	2	2	0	1	0
752	8	1630	2	10	21	58	7	346	1	2	2	0	1	0
753	8	1634	1	11	21	58	7	348	1	2	2	0	1	0
754	8	1630	1	11	21	59	7	348	1	2	2	0	1	0
755	8	1613	1	11	21	59	6	346	1	2	2	0	1	0
756	8	1595	1	11	21	57	6	349	1	2	1	0	1	0
757	8	1590	1	12	21	56	6	347	1	2	1	0	1	0
758	8	1585	1	12	21	56	7	346	1	2	1	0	1	0
759	8	1598	1	12	21	54	7	345	1	2	1	0	1	0
760	8	1582	1	11	19	53	7	342	1	2	1	0	1	0
761	7	1557	1	11	19	54	7	341	1	2	1	0	1	0
762	8	1558	1	11	19	54	7	343	1	2	1	0	1	0
763	8	1561	0	11	18	54	7	343	1	2	1	0	1	0
764	9	1561	0	11	18	54	7	344	2	2	1	0	1	0
765	9	1568	0	11	18	53	7	346	2	2	1	0	1	0
766	9	1554	0	10	17	53	6	344	1	2	1	0	1	0
767	9	1558	0	9	17	51	6	344	1	2	1	0	1	0
768	9	1576	0	9	17	51	5	351	1	2	1	0	1	0
769	9	1579	0	8	16	51	5	353	1	2	2	0	1	0
770	9	1592	0	8	16	50	5	354	1	2	2	0	1	0
771	9	1617	0	8	18	53	5	361	1	2	2	0	1	0
772	10	1617	0	8	17	54	5	364	1	2	2	0	1	0
773	10	1633	0	8	18	55	5	370	1	2	2	0	1	0
774	10	1639	0	8	17	55	5	370	1	2	2	0	1	0
775	10	1625	0	8	17	55	5	372	1	2	2	0	1	0
776	10	1628	0	9	17	55	5	372	2	2	2	0	1	0
777	9	1635	0	9	17	54	5	374	2	2	2	0	2	0
778	9	1651	0	9	16	55	6	372	2	2	2	0	2	0
779	9	1651	0	9	16	56	6	371	2	2	2	0	2	0
780	9	1672	0	9	16	56	6	374	2	2	2	0	2	0
781	9	1682	0	9	16	57	6	371	2	2	2	0	2	0
782	9	1671	0	9	17	54	6	375	2	2	2	0	2	0
783	9	1684	0	9	18	52	6	378	2	2	2	0	2	0
784	9	1702	0	9	18	55	7	381	2	2	2	0	2	0
785	9	1712	0	11	19	54	7	383	2	2	2	0	2	0
786	9	1729	0	11	20	53	7	384	2	2	2	0	2	0
787	9	1734	0	11	21	55	7	389	2	2	3	0	2	0
788	9	1731	0	11	20	53	8	388	2	2	3	0	1	0
789	9	1756	0	11	21	53	8	392	2	2	3	0	2	0
790	9	1768	0	10	21	52	8	391	2	2	3	0	2	0
791	9	1785	0	11	21	54	8	395	2	2	3	0	2	0
792	9	1796	0	12	21	53	8	394	2	2	3	0	2	0
793	9	1809	0	11	21	52	8	396	2	2	3	0	2	0
794	9	1812	0	11	21	53	8	395	2	2	3	0	2	0
795	10	1828	0	11	21	52	8	395	2	2	3	0	2	0
796	10	1841	0	11	21	52	8	401	2	1	3	0	3	0
797	10	1846	0	12	21	52	8	400	2	1	3	0	3	0
798	10	1840	0	12	21	53	8	403	2	1	3	0	3	0
799	10	1844	0	12	20	54	8	407	2	1	3	0	3	0
800	10	1858	0	12	19	54	8	409	2	1	3	0	3	0
801	10	1863	0	12	19	54	8	408	2	1	3	0	3	0
802	10	1891	0	12	19	55	8	412	2	1	3	0	3	0
803	10	1910	0	12	19	54	8	414	2	1	3	0	3	0
804	11	1928	0	12	19	56	8	416	2	1	3	0	3	0
805	11	1937	0	12	20	56	8	415	2	1	3	0	4	0
806	11	1938	0	12	20	55	9	413	2	1	3	0	4	0
807	10	1938	0	12	20	55	9	412	2	1	3	0	4	0
808	10	1964	0	11	20	55	9	414	2	1	3	0	4	0
809	10	1979	0	11	21	55	9	413	2	1	3	0	5	0
810	10	1976	0	11	22	53	9	413	2	1	3	0	5	0
811	11	1977	0	12	23	55	9	414	2	1	3	0	5	0
812	11	1971	0	12	22	56	9	415	2	1	3	0	6	0
813	11	1974	0	12	24	54	9	416	2	1	3	0	6	0
814	11	1997	0	12	24	53	9	422	2	1	3	0	6	0
815	11	2017	0	12	24	53	9	423	1	1	3	0	6	0
816	10	2057	0	12	25	56	9	427	1	1	3	0	6	0
817	10	2058	0	12	25	58	9	430	1	1	3	0	6	0
818	10	2073	0	12	25	58	9	433	1	1	3	0	6	0
819	9	2098	0	12	26	58	9	435	1	1	3	0	6	0
820	9	2109	0	12	27	57	9	436	1	1	3	0	6	0
821	9	2122	0	12	27	57	10	437	1	1	3	0	6	0
822	9	2129	0	12	26	58	10	440	1	1	3	0	7	0
823	9	2146	0	12	26	57	10	441	1	1	3	1	7	0
824	9	2162	0	12	26	57	10	439	1	1	3	1	7	0
825	9	2160	0	12	26	57	10	438	1	1	3	1	7	0
826	9	2182	0	12	26	56	10	433	1	1	3	1	7	0
827	9	2188	0	12	26	57	11	430	1	1	3	1	7	0
828	9	2221	0	12	25	58	11	430	1	1	3	2	9	0
829	9	2225	1	12	24	56	11	427	1	1	3	2	8	0
830	9	2236	1	13	25	57	11	427	1	1	3	3	8	0
831	9	2256	1	13	24	58	11	427	0	1	3	3	8	0
832	9	2272	1	12	23	60	11	425	0	1	3	3	8	0
833	9	2302	1	12	23	58	10	427	0	1	3	3	8	0
834	7	2320	1	13	23	55	10	425	0	0	3	3	8	0
835	7	2332	1	13	23	55	10	430	0	0	3	4	8	0
836	7	2333	1	13	22	55	10	431	0	0	3	4	8	0
837	7	2362	1	13	22	56	10	430	0	0	3	4	7	0
838	7	2380	1	13	22	56	10	427	0	0	2	4	7	0
839	7	2403	1	13	21	53	10	425	0	0	2	4	7	0
840	8	2412	1	14	20	54	10	423	0	0	2	4	7	0
841	8	2405	1	13	20	53	9	420	0	0	2	4	7	0
842	9	2414	1	13	20	54	9	422	0	0	2	4	7	0
843	9	2426	1	12	20	55	9	423	0	0	2	4	7	0
844	9	2429	1	12	19	54	9	420	0	0	2	4	7	0
845	9	2437	1	12	19	53	9	416	0	0	2	4	7	0
846	9	2450	1	11	18	57	9	415	0	0	2	4	7	0
847	9	2441	1	11	18	57	9	413	0	0	2	4	6	0
848	9	2430	1	11	17	58	10	409	0	0	2	4	6	0
849	9	2445	1	11	17	57	10	406	0	0	2	4	6	0
850	10	2452	1	11	18	55	10	403	0	0	2	4	5	0
851	10	2466	1	11	17	56	10	402	0	0	2	4	5	0
852	10	2466	1	10	16	54	10	401	0	0	2	4	5	0
853	10	2429	1	10	16	55	9	400	0	0	2	4	5	0
854	10	2430	1	10	16	55	9	398	0	0	2	4	4	0
855	10	2428	1	10	16	54	9	393	0	0	2	4	4	0
856	10	2438	1	10	16	54	9	391	0	0	2	4	4	0
857	10	2430	1	10	16	54	9	387	1	0	2	4	3	0
858	8	2413	1	10	16	56	9	383	1	0	2	4	3	0
859	8	2375	1	10	16	56	9	377	1	0	2	4	3	0
860	8	2348	1	10	16	53	9	373	1	0	2	4	2	0
861	7	2324	1	10	16	52	9	374	1	0	2	4	2	0
862	7	2303	1	11	17	53	9	374	1	0	2	4	2	0
863	7	2305	1	11	16	52	9	367	1	0	2	4	2	0
864	7	2314	1	11	17	54	9	367	1	0	2	4	2	0
865	7	2295	1	11	16	53	9	365	1	0	2	4	2	0
866	7	2284	0	11	16	53	10	365	1	0	2	4	2	0
867	7	2298	0	11	16	52	10	364	1	0	2	4	2	0
868	7	2277	0	11	16	53	10	363	1	0	2	4	2	0
869	8	2286	0	11	16	53	10	363	1	0	2	4	2	0
870	8	2284	0	11	14	53	10	363	1	0	2	4	1	0
871	9	2268	0	11	15	52	10	365	1	0	2	4	1	0
872	9	2271	0	11	16	51	10	360	1	0	2	4	0	0
873	9	2276	0	11	16	51	10	361	1	0	2	4	0	0
874	9	2266	0	11	16	50	9	359	1	1	2	4	0	0
875	9	2253	0	11	16	49	9	354	1	1	2	4	0	0
876	9	2243	0	11	15	47	10	357	1	1	2	4	0	0
877	9	2226	0	11	14	47	10	354	1	1	2	4	0	0
878	9	2222	0	11	13	48	10	353	1	1	2	4	0	0
879	9	2244	0	11	13	49	10	350	1	1	2	4	0	0
880	8	2254	0	11	12	48	10	348	1	1	2	4	0	0
881	7	2236	0	11	12	49	10	345	1	1	1	4	0	0
882	7	2234	0	11	12	50	11	346	1	1	1	4	0	0
883	7	2214	0	10	12	51	11	348	1	1	1	3	0	0
884	6	2224	0	10	12	53	11	346	1	1	1	3	0	0
885	6	2236	0	10	13	54	11	351	1	1	1	3	0	0
886	6	2258	0	11	13	53	11	352	1	1	1	3	0	0
887	6	2264	0	11	13	52	10	356	1	1	1	3	0	0
888	7	2262	0	11	12	53	9	356	1	1	0	3	0	0
889	7	2273	0	11	12	52	9	355	1	1	0	3	0	0
890	7	2262	0	10	12	52	9	357	1	1	0	3	1	0
891	7	2248	1	10	12	50	9	354	1	1	0	2	1	0
892	7	2241	1	10	12	49	8	354	1	1	0	2	2	0
893	7	2223	1	10	12	49	9	351	1	1	0	2	2	0
894	7	2228	1	10	12	49	9	349	1	1	0	2	2	0
895	8	2233	1	9	13	51	9	348	1	1	0	2	2	0
896	8	2223	1	9	14	54	9	349	1	1	0	2	2	0
897	8	2241	1	9	14	57	9	351	0	1	0	2	2	0
898	9	2256	1	9	14	58	9	359	0	1	0	2	2	0
899	9	2278	1	8	15	57	9	363	0	1	0	2	2	0
900	9	2290	1	8	14	57	10	364	0	1	0	2	2	0
901	9	2320	1	8	14	56	10	370	0	1	0	2	2	0
902	9	2329	1	8	15	57	10	366	1	1	0	2	2	0
903	9	2346	1	8	16	58	10	365	1	1	0	2	2	0
904	9	2360	1	8	17	60	10	367	1	1	0	2	2	0
905	9	2347	1	8	17	61	9	366	1	1	0	2	2	0
906	10	2348	1	8	17	61	9	365	1	1	0	1	2	0
907	11	2339	1	8	20	61	9	361	1	1	0	1	3	0
908	11	2317	1	8	21	60	9	361	1	1	0	1	3	0
909	11	2310	1	8	21	60	9	358	1	1	0	1	3	0
910	11	2311	1	8	21	61	9	355	1	1	0	1	3	0
911	11	2305	1	8	21	59	9	359	1	1	0	1	3	0
912	11	2297	1	8	21	59	9	355	1	1	0	0	3	0
913	11	2288	1	8	21	58	9	355	1	1	0	0	3	0
914	11	2291	1	8	21	58	9	355	1	1	0	0	3	0
915	11	2301	1	8	21	60	9	351	1	1	0	0	3	0
916	11	2339	1	8	21	60	10	355	1	1	0	0	3	0
917	11	2346	1	8	20	60	10	360	1	1	0	0	3	0
918	11	2343	1	8	19	61	10	364	1	1	0	0	3	0
919	12	2359	1	10	19	62	10	367	1	1	0	0	4	0
920	12	2332	1	10	20	63	10	368	1	1	0	0	5	0
921	12	2331	1	10	20	64	10	364	1	1	0	0	5	0
922	12	2364	1	10	20	66	9	363	1	2	0	0	5	0
923	12	2341	1	10	20	67	9	363	1	2	0	0	7	0
924	12	2355	1	11	20	67	10	365	1	2	0	0	7	0
925	12	2359	1	11	20	68	10	368	1	2	0	0	7	0
926	12	2378	1	11	20	68	10	370	1	2	0	0	8	0
927	12	2383	1	11	21	67	10	371	1	2	1	0	8	0
928	13	2410	1	11	21	66	10	373	1	2	1	0	8	0
929	13	2421	1	11	21	68	11	376	1	2	1	1	8	1
930	13	2435	1	11	21	67	11	378	1	2	1	1	8	1
931	14	2450	1	11	21	67	11	380	1	2	1	2	8	1
932	15	2484	1	11	22	66	11	389	1	2	1	3	8	1
933	14	2497	1	11	22	65	11	389	1	2	1	3	8	1
934	14	2502	1	11	23	65	11	392	1	2	1	5	8	1
935	14	2501	1	11	22	66	11	393	1	2	1	6	8	1
936	14	2525	1	12	21	68	11	390	1	2	1	6	8	1
937	14	2548	1	12	22	70	11	391	1	2	1	7	8	1
938	13	2571	1	12	22	68	11	393	1	2	1	7	8	1
939	13	2597	1	12	23	67	12	392	1	2	1	7	8	1
940	13	2594	1	12	24	67	12	395	1	2	1	7	8	1
941	12	2596	1	12	24	68	12	391	1	2	1	8	8	1
942	12	2618	2	11	24	68	12	392	1	2	1	8	8	1
943	12	2650	2	12	23	68	12	394	1	3	1	9	8	1
944	11	2685	2	12	23	70	11	398	1	3	1	10	8	1
945	11	2707	2	12	23	72	11	398	1	3	1	11	8	1
946	11	2715	2	12	22	73	11	395	1	3	1	12	8	1
947	11	2729	2	11	22	74	11	394	1	3	1	12	8	1
948	11	2754	2	11	22	74	11	394	1	3	1	13	8	1
949	11	2733	2	11	21	73	10	395	1	3	1	13	8	1
950	10	2729	2	11	21	71	10	394	1	3	1	13	8	1
951	10	2733	2	11	19	71	10	391	1	3	1	13	8	1
952	10	2728	2	11	19	71	10	391	1	3	1	13	8	1
953	10	2752	2	11	20	71	10	393	1	3	1	13	8	1
954	10	2752	2	11	20	71	10	393	1	3	1	14	7	1
955	10	2772	2	11	20	69	9	393	1	3	1	14	7	1
956	10	2794	2	11	21	69	9	394	1	3	1	14	7	1
957	10	2791	2	11	21	68	8	389	1	3	1	14	7	1
958	10	2810	2	11	21	68	8	391	1	3	1	14	7	1
959	10	2820	2	11	21	68	8	386	1	3	1	15	7	1
960	9	2814	1	11	21	68	8	383	1	3	1	15	4	1
961	8	2802	1	11	21	64	8	378	1	3	1	16	4	1
962	8	2807	1	11	22	63	8	375	1	3	1	17	3	1
963	8	2821	1	10	20	62	8	370	1	3	1	17	2	1
964	8	2817	2	10	19	59	8	373	1	3	1	17	1	1
965	8	2796	2	10	20	59	8	371	0	3	1	17	1	1
966	8	2764	2	10	19	59	7	367	0	3	1	20	1	2
967	8	2762	2	10	18	57	7	367	0	3	1	20	2	2
968	9	2745	2	10	18	59	7	367	0	3	1	20	2	2
969	9	2705	2	10	18	58	7	367	0	3	1	20	2	1
970	9	2674	2	9	19	57	7	367	0	3	1	20	1	1
971	9	2636	2	9	19	57	7	366	0	3	1	19	1	1
972	9	2643	2	10	20	55	6	365	0	3	1	19	1	1
973	9	2654	2	10	20	55	6	368	0	3	1	19	1	1
974	9	2667	2	11	20	56	6	366	0	3	1	20	1	1
975	9	2688	2	11	20	56	6	374	0	3	1	20	1	1
976	9	2702	2	11	20	58	6	376	0	3	1	21	1	1
977	9	2736	2	11	21	57	6	378	0	3	1	21	1	1
978	9	2762	2	11	22	56	7	379	0	3	1	22	1	1
979	9	2747	2	11	22	53	7	378	0	3	1	22	1	1
980	9	2746	2	11	22	53	6	376	0	3	1	22	1	1
981	9	2735	2	11	20	52	6	377	0	3	1	22	3	1
982	10	2723	2	10	20	54	7	374	0	3	1	23	3	1
983	10	2737	2	10	21	53	8	369	0	3	1	23	3	1
984	10	2731	2	10	21	52	7	366	0	3	1	23	3	1
985	10	2720	2	10	21	53	7	366	0	3	1	23	3	1
986	11	2696	2	9	20	53	7	363	0	3	1	23	3	1
987	11	2689	2	9	19	53	7	362	0	3	1	24	3	1
988	11	2689	2	8	20	53	7	361	0	3	1	25	3	1
989	11	2685	2	10	20	53	7	361	0	3	1	26	3	1
990	10	2707	2	10	20	53	7	366	0	3	1	25	3	1
991	10	2678	2	9	20	54	7	369	0	3	1	26	3	1
992	10	2666	2	9	20	56	7	370	0	3	1	26	3	1
993	10	2669	2	9	20	55	7	370	0	3	1	26	3	1
994	10	2685	2	10	22	60	7	371	0	3	0	27	3	1
995	10	2690	2	10	22	60	7	368	0	3	0	27	3	1
996	10	2685	2	10	22	58	6	370	0	3	0	28	3	1
997	10	2690	2	9	22	59	6	375	0	3	0	28	3	1
998	10	2690	2	9	21	58	6	375	0	3	0	29	4	1
999	11	2667	2	10	21	58	6	375	0	3	0	29	4	1
1000	11	2645	2	10	22	58	7	378	0	3	0	29	4	1
1001	10	2607	2	10	23	57	7	380	0	3	0	29	4	1
1002	10	2572	2	10	23	58	7	377	0	3	0	29	4	1
1003	10	2560	2	10	21	59	7	377	0	3	0	29	4	1
1004	9	2567	2	10	21	56	7	376	0	3	0	29	4	1
1005	9	2565	2	10	22	56	7	378	0	3	0	29	4	1
1006	9	2557	2	9	22	57	7	383	0	3	0	29	4	1
1007	10	2554	2	9	21	58	7	387	0	3	0	28	4	1
1008	10	2542	2	9	21	59	8	388	0	3	0	28	5	1
1009	10	2501	2	9	21	60	8	386	0	3	0	28	5	1
1010	10	2464	2	9	21	60	8	390	0	3	0	28	4	1
1011	10	2436	2	9	21	62	8	386	0	3	1	28	4	1
1012	10	2409	2	9	21	63	7	383	0	4	1	28	4	1
1013	11	2402	2	9	21	63	7	381	0	4	1	28	4	1
1014	11	2365	2	9	22	62	7	377	0	4	1	28	4	1
1015	11	2331	2	8	23	61	7	376	0	4	1	27	3	1
1016	11	2310	2	8	22	61	7	377	0	4	1	27	3	1
1017	11	2303	2	8	22	61	7	379	0	4	1	27	3	1
1018	11	2294	2	7	22	62	7	380	0	4	1	27	3	1
1019	12	2267	2	7	22	62	7	377	0	4	1	26	3	1
1020	12	2230	2	7	22	62	7	373	0	4	1	25	3	1
1021	12	2203	2	7	21	60	7	371	0	4	1	25	3	1
1022	12	2166	2	7	21	60	7	366	0	4	1	25	3	1
1023	11	2156	2	8	21	58	7	366	0	4	1	25	3	1
1024	10	2116	1	8	21	55	7	362	0	3	1	24	3	1
1025	10	2084	1	8	21	55	7	361	0	2	1	24	3	1
1026	11	2061	0	8	21	54	8	360	0	2	1	24	3	1
1027	10	2058	0	8	22	54	8	360	0	2	2	24	3	1
1028	10	2047	0	8	22	55	8	356	0	2	2	24	3	1
1029	10	2029	0	7	22	58	8	358	0	2	2	24	3	1
1030	10	1974	0	7	22	57	8	355	0	2	2	24	3	1
1031	10	1958	0	7	21	56	8	354	0	2	2	24	3	1
1032	10	1954	0	7	23	56	8	352	0	2	2	25	3	1
1033	10	1914	0	6	23	52	7	353	0	2	2	25	3	1
1034	10	1891	0	6	23	53	7	351	0	2	2	25	3	1
1035	8	1856	0	6	21	51	7	353	0	2	2	25	3	1
1036	7	1842	0	6	21	51	7	349	0	2	2	23	3	1
1037	7	1816	0	7	20	50	7	350	0	2	2	23	3	1
1038	7	1802	0	7	20	50	7	347	0	2	2	23	3	1
1039	7	1773	0	8	21	48	7	351	0	2	2	23	3	1
1040	7	1757	0	8	21	47	7	353	0	2	2	22	2	1
1041	7	1736	0	8	20	45	7	357	0	2	2	19	3	1
1042	7	1705	0	8	20	47	7	355	0	2	2	18	3	1
1043	7	1697	0	8	19	49	7	359	0	2	2	18	3	2
1044	6	1676	1	7	18	50	6	358	0	2	2	18	3	2
1045	6	1671	1	7	18	51	6	361	0	2	2	18	3	2
1046	6	1671	1	7	17	51	6	363	0	2	2	18	3	2
1047	7	1656	1	7	16	52	6	361	0	2	2	18	3	2
1048	7	1632	1	7	15	49	6	359	0	2	2	17	3	3
1049	7	1622	1	7	15	48	6	355	0	2	2	17	3	3
1050	7	1592	1	7	15	48	6	354	0	2	2	17	3	3
1051	7	1562	1	7	15	48	6	346	0	2	2	16	3	3
1052	8	1555	1	7	16	48	6	348	1	2	2	16	3	3
1053	8	1530	1	7	17	49	6	346	1	1	2	16	3	3
1054	8	1493	1	7	17	49	6	346	1	1	2	16	3	3
1055	8	1483	1	6	17	50	6	347	1	1	2	15	2	3
1056	9	1481	1	6	16	50	6	346	1	2	2	15	2	3
1057	9	1478	1	6	16	50	6	344	1	2	2	14	2	3
1058	8	1464	1	6	16	51	5	343	1	2	2	13	2	3
1059	8	1429	1	6	16	49	5	337	1	2	2	13	2	3
1060	8	1403	1	6	16	50	6	337	1	2	2	12	2	3
1061	8	1379	1	6	16	49	6	335	1	2	2	12	2	3
1062	8	1366	1	6	16	49	6	332	1	2	2	11	2	3
1063	9	1365	1	6	16	47	6	331	1	2	2	11	2	3
1064	8	1360	1	6	16	48	6	330	1	3	2	10	2	3
1065	8	1358	1	6	16	48	6	329	1	3	2	10	2	3
1066	8	1352	1	7	17	45	6	327	1	3	2	10	2	3
1067	8	1338	1	7	17	45	6	326	1	4	2	8	2	3
1068	8	1322	1	7	17	44	6	327	1	4	2	7	2	3
1069	9	1323	1	7	17	43	6	325	1	4	2	7	2	3
1070	9	1328	1	8	19	43	6	330	1	4	2	5	2	3
1071	9	1323	1	9	19	41	6	329	1	4	2	5	2	3
1072	9	1321	1	9	19	41	6	329	1	4	2	5	1	3
1073	10	1318	1	8	19	43	6	330	1	4	2	4	1	3
1074	10	1309	1	8	18	42	6	333	1	4	2	4	1	3
1075	9	1309	1	8	19	38	6	327	1	4	2	4	1	3
1076	9	1306	1	10	19	38	6	323	1	4	1	3	1	3
1077	10	1272	1	10	18	39	6	316	1	4	1	3	1	2
1078	10	1271	1	10	16	39	6	314	1	4	1	2	1	2
1079	11	1285	1	10	17	41	6	313	1	5	1	2	1	2
1080	11	1267	1	10	17	41	6	309	1	5	1	2	1	2
1081	10	1248	1	10	18	41	6	309	1	5	1	1	1	2
1082	10	1246	1	10	18	41	6	305	1	5	1	1	1	2
1083	10	1233	1	10	18	41	6	308	1	5	1	0	1	2
1084	10	1236	1	11	17	40	6	306	1	5	1	0	1	2
1085	10	1241	1	11	17	40	6	309	1	5	1	0	1	2
1086	10	1247	1	11	17	40	6	311	1	5	1	0	1	2
1087	10	1226	1	11	17	39	6	313	1	5	1	0	1	2
1088	10	1226	1	11	14	38	6	314	1	5	1	0	1	2
1089	10	1218	1	11	15	38	6	314	1	5	1	0	0	2
1090	10	1210	1	11	15	36	7	307	1	5	1	0	0	2
1091	10	1220	1	11	15	38	7	307	1	5	1	0	0	2
1092	10	1217	1	11	15	39	7	308	1	5	1	0	0	2
1093	11	1213	1	11	15	38	7	302	1	5	1	0	0	2
1094	9	1194	1	11	15	38	7	297	1	5	1	0	0	2
1095	9	1205	1	11	16	38	7	292	1	5	1	0	0	2
1096	9	1215	1	11	17	37	7	296	1	5	1	0	0	2
1097	9	1219	1	11	17	36	6	295	1	5	1	0	0	2
1098	9	1229	1	11	17	37	6	299	1	5	1	0	0	2
1099	9	1233	1	12	17	37	6	305	1	4	1	0	0	2
1100	10	1234	1	12	17	37	6	311	1	4	1	0	0	2
1101	10	1236	1	12	17	39	7	315	1	4	1	0	0	2
1102	9	1219	1	12	15	39	7	312	1	4	1	0	0	2
1103	9	1216	1	12	15	40	7	312	1	4	1	0	0	2
1104	9	1207	1	12	15	39	7	310	1	4	1	0	0	2
1105	9	1207	1	12	16	38	7	310	1	4	1	0	0	2
1106	9	1203	1	12	16	38	7	309	1	4	1	0	0	2
1107	9	1209	2	12	15	39	7	309	1	4	1	0	0	1
1108	9	1223	1	12	15	39	7	313	1	4	1	0	0	1
1109	9	1219	1	12	15	41	7	315	0	4	1	0	0	1
1110	9	1216	1	12	15	44	7	316	0	4	2	0	0	1
1111	9	1218	1	12	15	45	7	319	0	4	2	0	0	1
1112	9	1219	1	12	14	47	7	320	0	4	2	0	0	1
1113	10	1244	1	12	14	48	7	319	0	4	2	0	0	1
1114	11	1259	1	12	13	48	7	323	0	4	2	0	0	1
1115	11	1263	1	12	13	49	7	327	0	4	2	0	0	1
1116	11	1268	1	12	13	50	8	329	0	4	2	0	0	1
1117	12	1287	1	12	14	50	8	334	0	4	2	0	0	1
1118	12	1290	1	12	13	50	8	335	0	4	2	0	1	1
1119	12	1300	1	12	13	52	8	339	0	4	2	0	1	1
1120	12	1305	1	12	13	51	8	340	0	4	2	0	1	1
1121	13	1298	1	13	13	51	8	340	0	4	2	0	2	1
1122	13	1291	1	12	14	52	8	336	0	4	2	0	2	1
1123	13	1300	1	11	14	50	8	336	0	4	2	0	2	0
1124	13	1320	1	11	14	48	8	338	0	4	2	0	2	0
1125	14	1325	1	11	14	48	8	336	0	4	2	0	2	0
1126	15	1352	1	11	14	49	8	346	0	5	2	0	2	0
1127	15	1359	1	11	14	49	8	350	0	5	2	0	2	0
1128	15	1372	2	12	15	50	8	359	0	5	2	0	2	0
1129	15	1385	2	12	16	50	8	359	0	5	2	0	2	0
1130	15	1390	2	12	17	52	8	361	0	5	2	0	2	0
1131	15	1403	2	12	20	52	7	365	0	5	2	0	2	0
1132	15	1416	2	13	20	52	7	368	0	5	2	0	2	0
1133	15	1427	2	12	20	51	7	371	0	5	2	0	2	0
1134	15	1435	2	12	20	54	7	375	0	5	2	0	2	0
1135	15	1446	2	11	20	54	7	378	0	5	2	0	2	0
1136	15	1464	2	10	20	54	7	378	0	5	2	0	2	0
1137	15	1473	2	10	21	54	7	377	0	5	2	0	2	0
1138	15	1482	2	11	21	54	7	377	0	5	2	0	2	0
1139	15	1481	2	11	21	55	7	373	0	5	2	0	2	0
1140	15	1481	2	11	21	56	7	372	0	4	2	0	2	0
1141	15	1495	2	11	21	57	7	368	0	4	2	0	2	0
1142	15	1498	2	11	21	58	6	366	0	3	2	0	2	0
1143	13	1511	2	11	21	60	7	368	0	3	3	0	2	0
1144	13	1502	2	12	21	58	7	363	0	3	3	0	2	0
1145	13	1499	2	12	21	59	7	365	0	3	3	0	2	0
1146	13	1503	2	12	21	61	7	362	0	3	3	0	2	0
1147	13	1508	2	13	21	60	8	358	0	3	3	0	2	0
1148	13	1517	2	12	22	61	8	354	0	3	3	0	2	0
1149	13	1512	2	12	21	60	8	349	0	3	3	0	2	0
1150	13	1515	2	11	21	58	8	345	0	3	3	0	2	0
1151	13	1516	2	11	21	58	7	341	0	3	3	0	2	0
1152	11	1513	2	11	20	59	7	339	0	3	3	0	2	0
1153	11	1508	2	11	20	59	7	339	0	3	3	0	2	0
1154	11	1505	2	11	18	60	7	337	0	3	3	0	2	0
1155	13	1502	2	11	17	62	7	338	0	3	3	0	2	0
1156	13	1504	2	11	17	63	7	338	0	3	3	0	2	0
1157	13	1506	1	10	17	65	7	340	0	4	3	0	2	0
1158	13	1505	1	10	16	62	7	337	0	4	2	0	2	0
1159	13	1508	2	10	16	62	7	341	0	4	2	0	2	1
1160	14	1531	2	10	16	62	7	345	0	4	2	0	2	1
1161	14	1535	2	11	16	62	8	348	0	4	2	0	2	1
1162	14	1552	2	11	17	63	8	350	0	4	2	0	2	1
1163	14	1564	2	11	16	64	8	353	0	4	2	0	2	1
1164	14	1567	1	11	14	66	8	355	0	5	2	0	3	1
1165	14	1577	1	11	14	66	8	357	0	5	2	0	3	1
1166	14	1574	1	11	16	67	9	359	0	5	2	0	4	1
1167	14	1565	1	11	17	68	9	359	0	5	2	0	4	1
1168	14	1564	1	12	17	69	9	357	0	5	2	0	4	1
1169	15	1567	1	12	17	69	10	355	0	5	2	0	4	1
1170	15	1574	1	12	18	69	10	354	0	5	2	0	4	1
1171	14	1571	1	12	19	67	11	354	0	5	2	0	4	1
1172	14	1565	1	12	19	66	11	354	0	5	2	0	4	1
1173	14	1556	1	13	19	66	11	351	0	5	2	0	4	1
1174	14	1560	1	13	20	67	11	353	0	5	2	0	4	1
1175	13	1573	1	13	20	67	11	354	0	5	2	0	4	1
1176	13	1580	1	12	17	66	11	357	0	5	2	0	4	1
1177	13	1596	1	12	17	66	11	355	0	5	2	0	4	1
1178	12	1609	1	12	17	63	11	356	0	5	2	0	4	1
1179	12	1629	1	12	17	63	11	354	0	4	2	0	4	1
1180	10	1623	1	12	16	61	11	353	0	4	2	0	4	1
1181	10	1629	1	12	15	58	11	352	0	4	2	0	4	1
1182	10	1643	1	12	15	59	11	348	0	4	2	0	4	1
1183	9	1631	1	12	15	58	11	341	0	4	2	1	4	1
1184	9	1637	1	12	15	57	10	338	0	4	2	1	3	1
1185	9	1644	1	12	16	54	9	333	0	4	2	1	3	1
1186	8	1645	1	12	16	54	9	332	0	4	2	1	3	1
1187	8	1657	1	12	16	53	10	335	0	4	2	1	3	1
1188	8	1669	1	12	16	53	10	335	0	4	2	1	3	1
1189	8	1679	1	12	16	52	10	332	0	4	2	1	3	1
1190	8	1676	1	12	16	51	10	337	0	4	2	1	4	1
1191	8	1666	1	9	17	52	10	337	0	4	2	1	4	1
1192	7	1669	1	9	17	49	11	337	0	4	2	1	4	1
1193	7	1684	1	9	18	47	11	337	0	4	2	1	4	1
1194	7	1693	1	9	20	47	11	338	0	4	2	1	3	1
1195	7	1699	0	9	20	44	11	334	0	4	2	1	3	1
1196	7	1717	0	9	21	43	11	335	0	4	2	1	3	1
1197	7	1703	0	9	21	41	11	334	0	3	2	1	3	1
1198	7	1690	0	9	21	41	11	339	0	4	2	1	3	1
1199	7	1693	0	9	21	40	11	343	0	4	2	1	3	1
1200	8	1710	0	9	23	41	11	345	0	4	2	1	3	1
1201	8	1734	0	9	23	42	10	345	0	4	3	1	3	1
1202	8	1765	0	9	23	46	10	346	0	4	3	1	3	1
1203	8	1778	0	9	23	47	10	349	0	4	3	1	3	1
1204	8	1803	0	9	22	46	10	347	0	4	3	1	3	1
1205	8	1824	0	8	24	46	10	347	0	4	3	1	3	1
1206	9	1827	0	9	24	45	9	351	0	4	3	1	3	1
1207	10	1852	0	9	24	43	9	353	0	4	3	1	4	1
1208	10	1873	0	9	24	42	9	346	0	4	4	1	4	1
1209	10	1857	0	9	24	40	9	345	0	4	4	1	4	1
1210	10	1849	0	8	24	40	8	340	0	4	4	1	4	1
1211	10	1859	0	8	22	40	8	342	0	4	4	1	4	2
1212	10	1869	0	8	22	40	9	344	0	4	4	1	4	2
1213	10	1870	0	8	21	40	9	347	0	4	4	1	4	2
1214	10	1887	0	7	21	40	9	350	0	3	4	1	4	2
1215	11	1899	0	7	21	40	9	352	0	3	4	1	4	2
1216	11	1898	0	7	21	39	8	351	0	3	4	1	4	2
1217	12	1911	0	7	22	39	8	355	0	3	4	1	4	2
1218	12	1948	0	7	22	40	8	358	0	3	4	1	4	2
1219	11	1966	0	7	22	40	8	360	0	3	4	1	4	2
1220	11	1973	0	7	22	42	8	363	0	3	4	1	4	2
1221	11	1968	0	7	23	43	8	362	0	3	4	1	4	2
1222	11	1978	0	7	23	42	8	363	0	3	4	1	5	2
1223	11	2015	0	7	24	41	8	364	0	3	4	2	5	2
1224	11	2036	0	7	25	41	8	365	0	3	4	2	5	2
1225	11	2056	0	7	25	40	8	363	0	3	4	2	5	2
1226	11	2079	0	7	26	42	8	364	0	3	4	2	5	2
1227	12	2079	0	7	26	43	8	362	0	3	4	2	5	1
1228	12	2098	0	7	27	46	8	366	0	3	4	2	5	1
1229	11	2116	0	7	26	47	9	367	0	4	4	2	5	1
1230	11	2145	0	7	26	48	9	369	0	5	4	2	5	1
1231	11	2179	0	7	26	50	9	370	0	5	4	2	5	1
1232	11	2202	0	5	26	50	9	375	0	5	4	2	5	1
1233	11	2206	0	5	26	49	9	371	0	5	4	2	5	2
1234	11	2240	0	5	25	52	9	373	0	5	4	2	6	3
1235	11	2252	0	5	25	52	9	375	0	5	4	3	6	3
1236	11	2248	0	5	25	52	9	373	0	5	4	3	6	3
1237	11	2271	0	6	25	52	9	375	1	5	4	3	7	3
1238	12	2329	0	6	25	53	9	378	1	5	4	3	7	3
1239	12	2351	0	6	24	52	10	378	1	5	4	3	6	3
1240	14	2366	0	6	24	54	10	382	1	5	4	3	6	3
1241	14	2375	0	6	24	58	10	388	1	5	4	4	5	3
1242	14	2416	0	5	26	61	7	393	1	5	4	5	5	3
1243	14	2445	0	5	27	61	7	394	1	5	4	5	5	3
1244	14	2454	0	5	27	62	7	397	1	5	4	5	5	3
1245	14	2465	0	6	27	64	7	401	1	5	4	5	5	3
1246	14	2474	0	6	27	63	8	399	1	5	4	5	5	3
1247	14	2504	0	6	26	64	8	397	1	5	4	5	5	3
1248	14	2526	0	6	26	66	8	400	1	5	4	5	5	3
1249	14	2558	0	6	26	68	8	398	1	5	4	5	5	3
1250	14	2577	0	6	27	68	8	400	1	5	4	5	5	3
1251	14	2597	0	6	27	71	8	401	2	5	4	5	5	3
1252	14	2642	0	5	28	71	8	403	3	5	4	5	5	3
1253	13	2641	0	5	28	70	8	406	3	5	4	5	5	3
1254	12	2669	0	5	29	69	8	412	3	5	4	5	5	3
1255	12	2692	0	5	30	69	8	417	3	5	4	5	5	4
1256	12	2708	0	5	30	69	7	419	3	5	4	5	5	4
1257	12	2726	0	5	30	70	7	422	3	5	3	5	5	4
1258	12	2729	0	5	30	70	7	425	3	5	3	5	5	4
1259	12	2730	0	5	30	70	9	426	3	6	3	5	5	4
1260	12	2731	0	5	30	69	9	431	3	6	3	5	5	3
1261	12	2752	0	6	30	67	9	430	3	7	3	5	5	3
1262	12	2765	0	6	30	68	9	432	3	7	3	5	5	3
1263	12	2785	0	6	30	68	9	434	3	7	3	5	6	3
1264	12	2791	0	6	29	69	9	433	3	7	3	5	6	3
1265	12	2818	0	6	29	69	9	434	3	7	3	5	6	3
1266	12	2821	0	6	30	68	9	432	3	7	3	5	6	3
1267	12	2819	0	6	29	70	9	434	3	7	3	5	6	3
1268	12	2809	0	6	28	69	9	434	3	7	2	5	6	3
1269	12	2808	0	6	28	69	9	431	3	7	2	5	7	3
1270	12	2804	0	6	28	69	9	429	3	7	2	5	7	3
1271	11	2795	0	6	29	70	9	426	3	7	2	5	7	3
1272	11	2768	0	6	28	70	8	422	3	7	2	4	7	3
1273	11	2774	0	6	26	70	8	420	3	7	2	4	6	2
1274	10	2766	0	6	25	69	8	420	3	7	2	3	6	1
1275	10	2757	0	6	24	67	8	412	3	7	2	3	5	1
1276	10	2763	0	6	23	67	8	411	3	7	2	3	5	1
1277	11	2730	0	6	23	66	8	403	3	7	2	2	5	1
1278	11	2695	0	7	22	66	8	401	3	7	2	1	4	1
1279	11	2656	0	7	24	66	7	395	3	7	2	0	4	1
1280	11	2634	0	7	23	65	7	391	2	7	3	0	4	1
1281	12	2592	0	7	22	65	5	386	1	7	3	0	5	0
1282	12	2580	0	7	22	62	4	384	1	6	3	0	5	0
1283	12	2557	0	7	22	62	4	380	1	6	3	0	5	0
1284	12	2514	0	7	20	62	4	377	1	6	3	0	5	0
1285	12	2511	0	7	20	62	4	375	1	6	3	0	5	0
1286	12	2498	0	7	20	61	5	375	1	6	3	0	5	0
1287	12	2515	0	8	19	63	5	372	1	6	3	0	5	0
1288	12	2515	0	8	19	62	5	371	1	6	3	0	5	0
1289	12	2510	0	8	19	62	5	367	1	6	3	0	5	0
1290	11	2512	0	8	17	62	5	368	0	6	3	0	5	0
1291	9	2509	0	8	17	60	5	369	0	6	3	0	5	0
1292	9	2511	0	8	17	59	5	369	0	6	3	0	5	0
1293	8	2469	0	8	17	58	5	367	0	5	3	0	7	0
1294	8	2435	0	8	17	55	5	366	0	3	3	0	7	0
1295	8	2430	0	8	17	54	4	359	0	3	3	0	7	0
1296	8	2411	0	8	17	53	3	354	0	3	3	0	7	0
1297	8	2364	0	9	18	52	3	351	0	3	3	0	7	0
1298	8	2349	0	9	18	52	3	349	0	3	3	0	7	0
1299	7	2321	0	8	18	52	3	349	0	3	2	0	7	0
1300	7	2312	0	8	18	49	3	348	0	3	2	0	7	0
1301	7	2277	0	8	17	48	3	345	0	3	2	0	7	0
1302	7	2243	0	8	17	47	3	341	0	3	2	0	7	0
1303	7	2212	0	8	16	47	3	339	0	3	2	0	6	0
1304	7	2192	0	8	16	43	3	338	0	3	2	0	5	0
1305	7	2200	0	8	17	40	4	335	0	3	2	0	5	0
1306	7	2169	0	7	17	39	4	328	0	3	2	0	5	0
1307	7	2128	0	8	17	41	5	328	0	3	2	0	5	0
1308	6	2080	0	8	17	40	5	323	0	3	2	0	5	0
1309	6	2052	0	8	17	40	6	321	0	3	2	0	5	0
1310	5	2035	0	7	17	41	6	316	0	3	2	0	5	0
1311	5	2033	0	7	18	41	6	316	0	3	2	0	5	0
1312	5	2010	0	7	18	41	6	313	0	2	2	0	5	0
1313	5	1991	0	7	18	42	7	313	0	1	2	0	5	0
1314	5	1967	0	7	18	42	7	316	0	1	2	0	5	0
1315	5	1971	0	7	17	41	7	314	0	1	2	0	5	0
1316	5	1969	0	7	17	41	7	315	0	1	2	0	4	0
1317	5	1949	0	7	17	43	7	318	0	1	3	0	4	0
1318	5	1934	0	7	16	43	7	316	0	1	3	0	4	0
1319	5	1908	0	7	15	45	7	316	1	1	3	0	4	0
1320	5	1911	0	7	15	45	7	314	1	1	3	0	4	0
1321	5	1914	0	7	16	47	7	314	1	1	3	0	4	0
1322	5	1874	0	7	16	50	7	314	1	1	3	0	4	0
1323	5	1865	0	7	17	50	7	314	1	1	3	0	4	0
1324	5	1856	0	7	17	49	7	311	1	1	3	0	4	0
1325	5	1823	0	7	16	50	7	313	1	1	2	2	4	0
1326	5	1803	0	7	16	49	7	311	1	1	2	4	4	0
1327	6	1789	0	7	16	50	7	311	1	1	2	4	4	0
1328	6	1768	0	7	17	50	7	314	1	1	2	4	4	0
1329	6	1767	0	7	16	51	7	315	1	1	2	5	4	1
1330	6	1738	0	7	15	52	8	321	1	1	2	5	4	1
1331	6	1720	0	7	15	51	8	322	1	1	2	5	4	1
1332	6	1740	1	7	15	52	8	326	1	1	3	5	5	1
1333	6	1744	1	7	14	52	8	328	1	1	3	5	4	1
1334	6	1755	1	7	15	53	8	331	1	1	3	5	4	1
1335	5	1755	1	7	13	52	8	339	1	1	3	5	4	1
1336	5	1743	1	7	13	52	8	340	1	1	3	5	4	1
1337	5	1749	1	7	14	55	8	344	1	1	3	5	4	1
1338	5	1747	1	7	14	53	8	348	1	1	3	5	4	1
1339	5	1748	1	7	16	57	8	350	1	1	3	5	4	1
1340	6	1742	1	6	16	57	8	356	1	1	3	6	4	1
1341	5	1729	1	6	16	56	8	356	1	1	3	7	4	1
1342	5	1738	1	6	15	59	8	354	1	1	3	7	4	1
1343	6	1742	1	6	15	60	8	352	1	1	3	7	4	1
1344	6	1713	1	6	15	59	8	352	1	1	3	7	5	1
1345	6	1700	1	6	14	59	8	354	1	1	3	7	5	1
1346	6	1698	1	6	15	59	8	354	1	1	3	7	6	1
1347	6	1690	1	7	15	60	8	358	2	1	3	7	6	1
1348	6	1692	1	7	15	62	8	360	2	1	3	7	6	1
1349	6	1702	1	7	16	62	8	364	2	1	3	7	8	1
1350	6	1687	1	7	18	62	8	364	2	1	3	7	8	1
1351	6	1679	1	7	18	63	7	367	2	1	4	7	8	1
1352	5	1681	1	7	18	65	7	370	2	1	4	7	8	1
1353	5	1688	1	7	18	66	7	368	2	1	4	7	8	1
1354	4	1692	1	7	18	67	6	368	2	1	4	7	8	1
1355	4	1689	1	7	18	67	6	368	2	1	4	7	8	1
1356	4	1688	1	7	18	69	6	370	2	1	4	7	8	1
1357	4	1689	1	7	18	71	6	369	2	1	4	7	8	1
1358	4	1681	1	7	17	72	6	370	2	1	4	7	10	1
1359	4	1663	1	8	18	71	6	371	1	1	4	7	9	1
1360	4	1664	1	8	18	71	6	374	1	1	4	7	9	1
1361	4	1638	1	7	17	69	5	376	1	1	4	7	9	1
1362	4	1625	1	7	17	70	5	371	1	1	4	6	10	1
1363	4	1615	1	7	18	68	4	371	1	1	4	6	10	1
1364	4	1589	1	7	18	68	4	368	1	1	4	6	10	1
1365	5	1580	1	7	18	66	5	371	1	1	4	6	10	1
1366	5	1595	1	6	19	67	4	372	1	1	4	6	10	1
1367	5	1600	1	6	20	68	4	373	1	1	4	6	10	1
1368	5	1604	1	6	21	67	4	375	1	1	4	6	10	1
1369	5	1608	1	6	21	67	4	375	1	1	4	6	10	1
1370	6	1605	1	6	19	70	4	377	1	1	4	6	9	1
1371	6	1579	1	6	20	72	3	376	1	1	4	6	9	1
1372	6	1577	1	6	20	73	3	375	1	1	4	6	10	1
1373	7	1573	1	6	20	72	3	371	1	1	4	6	9	1
1374	7	1570	1	6	19	72	2	368	1	1	4	6	9	1
1375	7	1560	1	6	19	71	2	372	1	1	4	6	9	1
1376	7	1541	1	6	19	70	2	369	1	1	4	6	9	1
1377	7	1521	1	6	19	67	2	368	1	1	4	6	9	1
1378	7	1513	1	6	20	67	2	367	1	1	4	6	9	1
1379	7	1516	1	6	20	67	2	368	1	1	4	6	9	1
1380	7	1514	1	6	20	66	2	364	1	1	4	5	9	1
1381	7	1510	1	6	20	66	2	364	1	1	4	4	9	1
1382	8	1501	1	6	20	66	2	365	1	1	4	4	8	1
1383	8	1498	1	6	20	69	2	366	1	1	4	3	8	1
1384	8	1510	1	7	20	65	2	363	1	1	4	3	8	1
1385	8	1502	1	8	20	64	4	365	1	1	4	3	8	1
1386	8	1482	1	8	20	66	4	364	1	1	4	3	8	1
1387	8	1477	1	8	20	66	4	363	1	1	4	3	9	1
1388	8	1479	0	8	20	61	4	364	0	1	4	2	9	1
1389	10	1485	0	7	22	60	4	363	0	1	4	2	9	1
1390	10	1497	0	7	23	60	5	364	0	1	4	2	8	1
1391	10	1486	0	6	22	63	5	365	0	1	4	2	7	1
1392	10	1489	0	6	22	63	5	366	0	1	4	2	7	1
1393	9	1474	0	6	22	63	5	370	0	1	4	2	6	1
1394	9	1473	0	6	22	63	5	372	0	1	4	2	5	1
1395	9	1479	0	6	23	62	4	373	0	1	4	2	5	1
1396	9	1469	0	6	23	61	4	372	0	1	3	2	5	1
1397	9	1464	0	6	23	61	4	370	0	1	3	2	5	1
1398	9	1456	0	6	23	58	4	368	0	1	2	2	5	1
1399	9	1462	0	6	23	58	4	370	0	1	2	2	5	1
1400	9	1477	0	6	23	59	4	366	0	1	2	2	5	1
1401	9	1485	0	6	23	59	4	366	0	1	2	2	5	1
1402	9	1482	0	6	24	60	4	374	0	1	2	2	5	1
1403	9	1480	0	6	22	63	4	375	0	1	2	2	5	1
1404	9	1493	0	6	22	64	4	376	0	1	2	2	5	1
1405	9	1499	0	6	23	63	4	375	0	1	2	2	5	1
1406	9	1505	0	7	23	63	4	377	0	1	2	2	4	1
1407	9	1507	0	7	23	63	4	373	0	1	2	1	4	1
1408	9	1515	0	7	23	62	4	371	0	1	1	1	4	1
1409	9	1507	0	7	22	61	4	367	0	1	1	1	4	1
1410	9	1485	0	6	22	60	4	369	0	1	1	0	3	1
1411	9	1468	0	6	21	58	4	369	0	1	1	0	3	1
1412	10	1471	0	6	22	58	4	365	0	1	1	0	3	1
1413	11	1484	0	6	22	55	4	371	0	1	1	0	3	1
1414	12	1486	0	7	23	54	5	372	0	1	1	0	3	1
1415	12	1487	0	7	23	54	5	375	0	1	1	0	2	1
1416	12	1474	0	7	22	51	5	375	0	1	1	0	2	1
1417	12	1463	0	6	22	50	5	377	0	1	1	0	3	1
1418	12	1449	0	6	21	51	5	378	0	1	1	0	3	1
1419	12	1456	0	5	21	51	5	375	0	1	1	0	3	1
1420	12	1449	0	5	21	51	5	376	0	1	1	0	3	1
1421	12	1436	0	5	21	52	5	375	0	1	0	0	3	1
1422	11	1429	0	5	21	52	5	378	0	1	0	0	4	1
1423	11	1435	0	5	20	52	5	375	0	1	0	0	4	1
1424	11	1458	0	5	20	54	5	380	0	1	0	0	4	1
1425	11	1475	0	5	21	54	5	384	0	1	0	0	3	1
1426	11	1484	0	5	21	58	5	389	0	1	0	0	3	1
1427	11	1493	0	5	20	58	5	391	0	1	0	0	3	1
1428	11	1492	0	5	19	59	5	396	0	1	0	0	3	1
1429	10	1501	0	5	19	58	5	398	0	2	0	0	3	1
1430	10	1495	0	5	19	59	5	397	0	2	0	0	3	1
1431	10	1487	0	5	19	60	5	401	0	2	0	0	3	1
1432	10	1484	0	5	18	60	5	398	0	2	0	0	4	1
1433	10	1491	0	5	17	60	5	397	0	2	0	0	4	1
1434	10	1500	0	5	17	56	5	398	0	2	0	0	4	1
1435	10	1484	0	5	18	57	5	395	0	2	0	0	4	1
1436	10	1474	0	5	19	58	4	390	0	2	0	0	4	1
1437	10	1474	0	5	19	58	4	387	0	2	0	0	4	1
1438	10	1478	0	5	19	58	4	388	0	2	0	0	4	1
1439	11	1474	0	6	19	57	4	384	0	2	0	0	4	1
1440	11	1480	0	6	19	56	4	384	0	2	0	0	4	1
1441	11	1484	0	6	19	54	4	382	0	2	0	0	4	1
1442	11	1479	0	6	18	54	4	380	0	2	0	0	4	1
1443	11	1491	0	6	19	54	4	377	0	2	0	0	4	0
1444	11	1500	0	6	19	55	4	377	0	2	0	0	3	0
1445	10	1498	0	6	19	55	4	377	0	2	0	0	3	0
1446	11	1500	0	5	20	54	4	373	0	2	0	0	3	0
1447	12	1494	0	5	20	54	3	373	0	2	0	0	3	0
1448	11	1485	0	5	20	54	3	370	0	2	0	0	4	0
1449	11	1481	0	5	20	54	3	369	0	2	0	0	4	0
1450	11	1485	0	5	19	54	3	369	0	3	0	0	4	0
1451	11	1489	0	5	20	54	3	368	0	3	0	0	4	0
1452	11	1488	0	5	19	53	3	366	0	3	0	0	4	0
1453	11	1494	0	5	19	53	3	365	0	3	0	0	4	0
1454	10	1488	0	5	19	54	3	367	0	3	0	0	4	0
1455	10	1474	0	6	19	54	3	364	0	3	0	0	4	0
1456	10	1479	0	6	19	55	3	370	0	3	0	0	4	0
1457	10	1482	0	6	19	56	3	370	0	3	0	0	5	0
1458	11	1489	0	6	18	55	3	374	0	3	0	0	5	0
1459	11	1485	0	6	19	57	3	374	0	3	0	0	5	0
1460	11	1460	0	6	17	59	4	376	0	3	0	0	5	0
1461	10	1449	0	6	16	60	4	375	0	3	0	0	5	0
1462	10	1452	0	6	16	60	4	369	0	3	0	0	5	0
1463	10	1453	0	6	17	60	4	368	0	3	0	0	5	0
1464	10	1442	0	6	17	61	4	365	0	3	0	0	5	0
1465	9	1441	0	6	17	60	4	365	0	3	0	0	5	0
1466	9	1434	0	6	17	61	4	369	0	3	0	0	5	0
1467	9	1431	0	6	16	62	4	370	0	3	0	0	5	0
1468	9	1424	0	6	16	61	4	376	0	3	0	0	5	0
1469	9	1427	0	6	16	61	4	382	0	3	0	0	3	0
1470	10	1427	0	6	16	62	4	382	0	3	0	0	3	0
1471	10	1423	0	6	17	60	4	383	0	3	0	0	3	0
1472	10	1416	0	6	17	60	4	380	0	3	0	0	3	0
1473	10	1410	0	6	17	60	4	382	0	3	0	0	3	0
1474	11	1385	0	5	16	59	4	380	0	3	0	0	3	0
1475	11	1361	0	4	16	55	4	376	0	3	0	0	3	0
1476	12	1336	0	4	16	53	3	374	0	3	0	0	3	0
1477	11	1314	0	4	17	52	3	368	0	3	0	0	3	0
1478	11	1296	0	4	17	53	3	364	0	2	0	0	3	0
1479	11	1280	0	4	16	53	3	362	0	2	0	0	3	0
1480	11	1260	0	4	16	53	3	355	0	2	0	0	3	0
1481	11	1252	0	4	16	54	3	352	0	2	0	0	3	0
1482	11	1249	0	4	16	53	3	349	0	2	0	0	3	0
1483	11	1246	0	4	16	54	3	352	0	2	0	0	3	0
1484	11	1231	0	4	16	55	3	352	0	2	0	0	3	0
1485	11	1217	0	4	16	55	3	349	0	2	0	0	3	0
1486	11	1216	0	4	16	55	3	348	0	2	0	0	3	0
1487	11	1215	0	4	15	55	3	347	0	2	0	0	3	0
1488	11	1202	0	4	15	55	3	347	0	2	0	0	3	0
1489	11	1193	0	4	15	55	3	346	0	2	0	0	3	0
1490	11	1188	0	4	14	53	3	344	0	2	0	0	3	0
1491	11	1179	1	5	14	50	2	344	0	1	0	0	3	0
1492	11	1160	1	5	14	50	3	345	0	1	0	0	3	0
1493	11	1156	1	5	14	51	3	345	0	1	0	0	2	0
1494	11	1144	1	5	13	49	3	345	0	1	0	0	2	0
1495	11	1134	1	5	13	47	3	344	0	1	0	0	2	0
1496	11	1124	1	4	13	47	3	348	0	1	0	0	2	0
1497	11	1113	2	4	13	45	3	350	0	1	0	0	2	0
1498	11	1100	2	4	13	40	3	350	0	1	0	0	2	0
1499	11	1097	2	4	14	40	3	352	0	1	0	0	2	0
1500	11	1086	2	4	13	39	3	349	0	1	0	0	2	0
1501	11	1085	2	4	13	39	3	349	0	1	0	0	2	0
1502	11	1060	2	4	14	37	3	346	0	1	0	0	2	0
1503	11	1049	2	3	13	37	3	345	0	1	0	0	2	0
1504	11	1042	2	3	14	37	4	348	0	1	0	0	2	0
1505	11	1038	2	4	14	36	4	348	0	1	0	0	2	0
1506	10	1030	2	4	15	36	4	349	0	1	0	0	2	0
1507	10	1000	2	4	15	36	4	346	0	1	0	0	2	0
1508	10	993	2	4	14	37	4	343	0	1	0	0	2	0
1509	10	987	2	4	14	38	4	342	0	1	0	0	2	0
1510	9	984	2	4	14	38	4	339	0	1	0	0	2	0
1511	9	979	2	4	14	36	4	340	0	1	0	0	2	0
1512	9	945	2	4	14	37	3	336	0	0	0	0	2	0
1513	9	935	2	4	14	40	3	337	0	0	0	0	2	0
1514	9	920	2	3	14	39	3	337	0	0	0	0	1	0
1515	9	906	2	3	13	39	3	336	0	0	0	0	0	0
1516	9	880	2	3	13	39	3	338	0	0	0	0	0	0
1517	9	865	2	3	12	39	3	337	0	0	0	0	0	0
1518	7	853	2	3	13	36	3	334	0	0	0	0	0	0
1519	6	831	2	3	12	35	3	331	0	0	0	0	0	0
1520	5	814	2	3	12	36	3	330	0	0	0	0	0	0
1521	5	787	2	3	12	37	3	331	0	0	0	0	0	0
1522	5	757	2	3	12	37	3	330	0	0	0	0	0	0
1523	5	746	2	4	12	37	3	333	0	0	0	0	0	0
1524	5	743	2	4	12	38	3	327	0	0	0	0	0	0
1525	5	727	2	4	12	39	3	329	0	0	0	0	0	0
1526	6	701	2	4	12	40	3	329	0	0	0	0	0	0
1527	6	680	2	4	12	40	3	330	0	0	0	0	0	0
1528	6	674	2	4	12	40	3	329	0	0	0	0	0	0
1529	6	669	2	4	13	41	4	327	0	0	0	0	0	0
1530	6	662	2	4	12	41	4	323	0	0	0	0	0	0
1531	6	663	2	5	12	40	4	322	0	0	0	0	0	0
1532	6	639	2	6	12	40	5	320	0	0	0	0	0	0
1533	6	635	2	6	11	41	5	320	0	0	0	0	0	0
1534	7	622	2	6	11	40	5	322	0	0	0	0	0	0
1535	7	617	2	6	12	41	6	324	0	0	0	0	0	0
1536	7	613	2	6	12	42	6	332	0	0	0	0	0	0
1537	8	605	2	7	13	43	6	334	0	0	0	0	0	0
1538	8	603	2	7	15	46	6	345	0	0	0	0	1	0
1539	8	598	3	7	16	45	7	350	0	0	0	0	1	0
1540	8	605	3	7	16	46	7	354	0	0	0	0	1	0
1541	8	593	3	7	16	46	7	362	0	0	0	0	1	0
1542	8	589	3	7	16	49	7	368	0	0	0	0	1	0
1543	8	589	2	7	16	49	8	371	0	0	0	0	1	0
1544	8	584	2	7	16	49	9	379	0	0	0	0	1	0
1545	8	588	2	7	16	50	9	381	0	0	0	0	1	0
1546	7	590	2	7	16	52	9	385	0	0	0	0	1	0
1547	7	586	2	8	16	51	10	383	0	0	0	0	1	0
1548	7	578	2	8	17	54	10	382	0	0	0	0	1	0
1549	7	577	2	8	18	54	10	381	0	0	0	0	1	0
1550	7	577	2	8	17	55	10	381	0	0	0	0	1	0
1551	7	582	2	9	17	53	10	382	0	0	0	0	1	0
1552	7	585	2	9	17	52	10	383	0	0	0	0	1	0
1553	7	570	2	9	18	52	10	386	0	0	0	0	1	0
1554	7	566	2	10	18	53	10	385	0	0	0	0	1	0
1555	7	550	1	10	18	56	11	381	0	0	0	0	1	0
1556	7	543	1	10	18	56	11	380	0	0	1	0	1	0
1557	7	540	1	10	19	56	11	380	0	0	1	0	1	0
1558	7	534	1	10	19	56	11	379	0	0	1	0	1	0
1559	7	535	1	10	19	56	11	379	0	0	1	0	1	0
1560	7	524	1	10	20	58	11	381	0	0	1	0	1	0
1561	7	525	1	10	20	58	11	381	0	0	1	0	1	0
1562	7	523	1	9	20	58	11	383	0	0	1	0	1	0
1563	7	522	1	9	20	58	11	382	0	0	1	0	1	0
1564	7	519	2	9	20	59	11	381	0	0	1	0	1	0
1565	8	518	2	9	20	59	11	382	1	0	1	0	1	0
1566	8	519	2	9	19	61	11	384	1	0	1	0	1	0
1567	8	519	2	9	19	60	11	387	1	0	1	0	1	0
1568	8	524	2	9	20	63	11	389	1	0	1	0	1	0
1569	7	527	2	9	20	63	11	388	1	0	1	0	1	0
1570	7	524	2	9	21	63	11	383	1	0	1	0	1	0
1571	8	520	2	9	20	62	11	380	1	0	1	0	1	0
1572	8	515	2	9	21	63	11	379	1	0	1	0	1	0
1573	8	515	2	8	22	63	11	376	1	0	1	0	1	0
1574	8	507	2	8	21	63	11	374	1	0	1	0	2	0
1575	9	497	2	8	21	64	11	374	1	0	1	0	2	0
1576	9	497	2	8	19	62	11	375	1	0	1	0	2	0
1577	10	493	2	8	19	63	11	373	1	0	1	0	2	0
1578	10	492	2	8	19	62	10	372	1	0	1	0	2	0
1579	10	492	2	9	20	61	10	370	1	0	1	0	2	0
1580	10	500	2	9	20	62	9	372	1	0	1	0	2	0
1581	10	504	2	8	20	63	9	377	1	0	1	0	2	1
1582	10	505	2	8	19	62	9	380	1	0	1	0	2	1
1583	10	507	2	8	19	62	9	377	1	0	1	0	2	1
1584	10	507	2	8	19	62	8	380	1	0	1	0	2	1
1585	10	499	2	8	18	61	7	379	1	0	1	0	2	1
1586	10	496	2	8	18	61	7	378	1	0	1	0	2	1
1587	9	503	2	8	18	60	7	376	1	0	1	0	2	1
1588	9	511	2	8	19	61	7	378	1	0	1	0	2	1
1589	9	509	2	8	19	62	7	376	1	0	1	0	2	1
1590	9	508	2	8	19	62	7	378	1	0	1	0	2	1
1591	10	513	2	7	19	63	7	380	1	0	1	0	2	1
1592	10	525	2	7	19	63	7	382	1	0	1	0	2	1
1593	11	528	2	7	18	63	7	380	1	0	1	0	2	1
1594	0	98	2	7	1	5	0	34	1	0	0	0	2	1
1595	12	543	2	7	19	63	7	382	1	0	1	0	2	1
1596	13	550	2	7	20	63	7	382	1	0	1	0	2	1
1597	13	553	2	7	20	64	7	379	1	0	1	0	2	1
1598	13	558	3	8	20	62	7	372	1	0	1	0	2	1
1599	13	560	3	8	20	63	7	372	1	0	1	0	2	1
1600	13	553	3	8	20	63	7	360	1	0	1	0	2	1
1601	13	546	3	8	21	63	7	363	1	0	1	0	2	1
1602	13	549	3	8	21	62	7	357	1	0	1	0	2	1
1603	13	552	3	8	19	62	7	359	1	0	1	0	2	1
1604	13	558	3	8	18	64	7	360	1	0	1	0	2	1
1605	13	563	3	9	18	63	7	360	1	0	1	0	3	1
1606	13	575	3	8	19	61	7	357	1	0	1	1	3	1
1607	13	580	3	8	18	62	7	354	1	0	1	1	3	1
1608	13	579	3	8	18	64	8	352	1	0	0	1	3	1
1609	13	582	3	8	18	63	9	351	1	0	1	1	3	1
1610	13	592	3	9	17	62	8	349	1	1	1	1	3	1
1611	14	597	3	9	17	63	8	346	1	1	1	1	3	1
1612	15	605	3	9	17	64	8	346	1	1	1	1	3	1
1613	14	610	3	9	17	66	8	346	1	1	1	1	3	1
1614	14	615	3	9	17	68	8	345	1	1	1	1	3	1
1615	14	619	4	8	17	69	8	347	1	1	1	1	3	1
1616	14	628	4	8	17	68	8	344	1	1	1	1	3	1
1617	14	634	4	8	17	67	8	351	1	1	1	1	3	1
1618	14	642	4	9	18	68	8	344	1	1	1	1	3	1
1619	14	644	4	10	18	69	8	348	1	1	1	1	3	1
1620	13	650	4	10	18	69	8	351	1	1	1	1	3	1
1621	14	657	3	10	18	69	8	352	1	1	1	1	3	1
1622	14	655	3	10	17	68	8	348	1	1	1	1	3	1
1623	13	662	3	10	17	65	8	349	1	1	1	1	3	1
1624	12	668	3	10	17	66	8	349	1	1	1	1	3	1
1625	12	668	3	9	17	66	9	342	0	1	1	1	3	1
1626	12	676	3	9	17	64	9	344	0	1	1	1	3	1
1627	12	687	3	9	17	60	9	339	0	1	1	1	3	1
1628	12	685	3	9	17	60	9	334	0	1	1	1	3	1
1629	12	685	3	9	17	59	8	331	0	1	1	1	3	1
1630	12	692	3	9	17	58	7	331	0	1	1	1	4	0
1631	12	690	3	9	17	58	7	332	0	1	1	1	4	0
1632	12	683	3	9	17	57	7	333	0	1	1	1	4	0
1633	12	684	3	9	16	57	7	331	0	1	1	1	3	0
1634	12	702	3	9	15	57	6	337	0	1	1	1	3	0
1635	12	707	3	9	15	57	6	337	0	1	1	1	3	0
1636	12	716	3	9	15	57	6	339	0	1	1	1	3	0
1637	10	723	3	9	15	58	7	338	0	1	1	1	3	0
1638	10	734	3	9	14	57	7	344	0	1	1	1	3	0
1639	10	735	3	9	14	56	7	343	0	1	1	1	3	0
1640	10	740	3	9	14	55	7	344	0	1	1	1	3	0
1641	10	748	3	8	14	55	7	344	0	1	1	1	3	0
1642	10	744	3	8	14	56	7	343	0	1	1	1	3	1
1643	10	763	3	8	14	56	7	344	0	1	1	1	3	1
1644	11	773	3	9	14	56	7	342	0	1	1	1	3	1
1645	11	801	3	9	14	57	8	347	0	1	1	1	3	1
1646	10	805	3	9	14	55	8	344	0	1	1	1	3	1
1647	10	818	3	9	14	57	7	346	0	1	1	1	3	1
1648	10	828	3	9	14	53	7	345	0	1	1	1	3	1
1649	10	827	3	9	13	51	7	347	0	1	1	1	3	1
1650	10	848	3	9	13	50	8	344	0	1	1	1	3	1
1651	10	864	3	9	13	51	8	344	0	1	1	1	3	1
1652	10	870	2	9	13	52	8	344	0	1	1	1	3	1
1653	10	875	1	9	12	52	8	344	0	2	1	1	3	1
1654	10	890	1	9	12	49	8	342	0	2	1	1	3	1
1655	10	900	1	9	11	49	8	346	0	2	1	1	3	1
1656	10	923	1	9	10	48	8	349	0	2	1	1	2	1
1657	9	921	1	9	10	49	8	346	0	2	1	1	2	1
1658	9	929	1	9	10	49	8	345	0	2	1	1	1	1
1659	9	972	1	9	10	48	8	341	0	2	1	0	1	1
1660	9	1025	1	9	11	50	8	340	0	2	1	0	1	1
1661	10	1039	1	9	11	55	8	344	0	3	1	0	1	1
1662	10	1068	1	10	11	55	8	346	0	3	1	0	2	1
1663	10	1086	1	8	11	56	8	346	1	3	1	0	2	1
1664	10	1115	1	8	11	58	9	355	1	3	1	0	2	1
1665	10	1132	1	8	12	61	9	358	1	3	1	0	2	1
1666	11	1149	1	8	13	61	9	358	1	3	1	0	2	2
1667	12	1178	1	8	13	60	10	358	1	3	1	0	2	2
1668	13	1185	1	8	13	61	11	356	1	3	1	0	2	2
1669	13	1198	1	8	13	60	11	358	1	3	1	0	2	2
1670	12	1209	1	8	13	62	11	356	1	3	1	0	2	2
1671	12	1245	1	8	14	63	11	362	1	3	1	0	4	2
1672	12	1286	1	8	15	64	11	364	1	3	1	0	4	2
1673	12	1312	1	8	15	65	12	365	1	3	1	0	4	2
1674	12	1349	1	8	18	67	12	376	1	3	1	0	4	2
1675	12	1368	1	8	18	67	12	381	1	3	1	0	4	2
1676	12	1394	1	8	19	68	12	383	1	3	1	0	4	2
1677	13	1420	1	8	20	69	12	387	1	3	1	0	5	2
1678	13	1423	1	8	21	71	12	388	1	3	1	0	5	2
1679	13	1447	1	8	21	74	12	388	1	3	1	0	5	2
1680	13	1485	1	8	22	74	12	390	1	3	1	0	5	2
1681	13	1501	1	8	22	78	12	393	2	3	1	0	6	2
1682	13	1501	0	9	22	78	12	396	2	3	1	0	6	2
1683	13	1504	0	9	22	80	13	396	2	3	1	0	6	2
1684	13	1511	0	9	22	81	13	395	2	3	1	0	6	2
1685	13	1528	0	9	22	83	13	393	2	3	1	0	6	2
1686	13	1542	0	10	22	84	12	393	2	3	1	0	6	2
1687	13	1589	0	10	21	87	12	398	2	4	1	0	6	2
1688	13	1601	0	11	21	87	12	396	2	4	1	0	6	2
1689	13	1610	0	11	21	89	12	397	2	4	1	0	6	2
1690	12	1646	0	12	21	88	12	401	2	4	1	0	6	2
1691	12	1652	0	12	22	89	13	400	2	4	1	0	7	2
1692	12	1672	1	12	22	90	14	402	2	4	1	0	7	2
1693	12	1683	1	11	23	90	14	406	2	4	1	0	7	2
1694	12	1713	1	11	22	89	14	410	2	4	1	0	7	2
1695	12	1732	1	10	23	87	13	412	2	3	2	0	7	2
1696	12	1741	1	10	22	90	14	411	2	3	2	0	8	2
1697	12	1746	1	10	22	90	15	415	2	3	2	0	8	2
1698	12	1749	1	10	23	90	15	418	2	3	2	0	10	2
1699	12	1767	1	10	25	91	15	416	2	3	2	0	10	2
1700	12	1782	1	10	25	94	15	413	2	3	2	0	10	2
1701	13	1799	1	10	25	96	15	417	2	3	2	0	10	2
1702	13	1821	1	10	25	93	15	419	2	3	2	0	9	2
1703	13	1824	1	10	25	91	15	419	2	3	2	0	9	2
1704	13	1832	1	9	24	91	15	423	2	3	2	0	11	0
1705	13	1838	1	9	24	91	14	423	2	3	2	0	11	0
1706	13	1847	1	9	23	90	14	422	2	3	2	0	11	0
1707	13	1871	1	9	22	90	14	428	1	3	2	0	11	0
1708	13	1872	1	9	22	88	14	428	1	3	2	0	11	0
1709	13	1884	1	10	23	85	14	428	1	3	2	0	11	0
1710	13	1887	1	10	22	85	15	430	1	3	2	0	9	0
1711	13	1912	1	10	22	86	15	431	1	3	2	0	8	0
1712	13	1916	1	9	22	85	15	428	1	3	2	0	8	0
1713	13	1919	1	9	22	83	14	431	1	3	2	0	8	0
1714	14	1944	1	9	23	80	14	426	1	3	2	0	8	0
1715	14	1943	1	9	22	79	14	424	1	3	2	0	8	1
1716	13	1945	1	9	22	77	14	416	1	3	2	0	8	1
1717	13	1954	1	9	21	77	14	418	1	3	2	0	8	1
1718	13	1972	1	9	21	76	14	414	1	3	2	0	8	1
1719	13	1982	2	9	21	76	14	415	1	3	2	0	7	1
1720	14	2000	2	9	21	77	13	411	1	3	2	0	6	1
1721	14	2006	2	9	21	77	12	411	1	3	2	0	6	1
1722	14	2017	2	9	21	76	12	410	1	3	2	0	4	1
1723	14	2020	2	9	20	73	12	405	1	3	2	0	4	1
1724	15	2035	2	9	20	72	12	407	1	3	2	0	4	1
1725	15	2030	2	9	20	71	12	404	1	3	2	0	4	1
1726	15	2018	2	9	20	69	12	401	1	3	2	0	4	1
1727	13	2006	2	9	18	66	12	397	1	3	2	0	4	1
1728	12	1994	2	9	17	65	12	392	0	3	2	0	4	1
1729	12	1989	2	9	17	61	11	388	0	3	2	0	4	1
1730	11	1977	2	9	17	61	11	386	0	3	2	0	4	1
1731	11	1980	2	9	18	61	11	383	0	4	2	0	4	1
1732	11	1983	2	9	18	60	10	384	0	4	2	0	4	1
1733	12	1996	2	9	17	60	10	386	0	3	2	0	3	1
1734	12	2009	2	8	17	62	10	383	0	3	2	0	3	1
1735	12	2014	2	8	17	63	11	383	0	3	2	0	3	1
1736	12	2005	2	8	17	63	11	380	0	2	2	0	3	1
1737	12	1987	2	8	17	63	11	378	0	2	2	0	3	1
1738	12	1992	2	8	15	63	11	375	0	2	1	0	3	1
1739	12	2003	2	8	15	61	11	372	0	2	1	0	3	1
1740	11	2019	2	8	15	61	9	373	0	2	1	0	3	1
1741	10	1998	2	7	14	61	9	372	0	2	1	0	3	1
1742	10	1984	2	7	14	59	9	369	0	2	1	0	3	1
1743	9	1995	2	7	13	58	9	368	0	2	1	0	3	1
1744	9	1982	2	7	13	56	8	365	0	2	1	1	3	1
1745	9	1960	2	7	13	51	7	364	0	2	1	2	2	1
1746	9	1938	1	7	13	51	7	358	0	2	1	3	2	1
1747	9	1937	1	7	12	51	6	357	0	2	1	3	2	1
1748	9	1944	1	7	12	49	6	355	0	2	1	3	2	1
1749	9	1939	1	7	12	52	6	354	0	2	1	3	2	1
1750	9	1961	1	7	11	50	6	351	0	2	1	3	2	1
1751	9	1961	1	7	11	50	6	351	0	2	1	3	2	1
1752	9	1965	1	6	11	50	6	357	0	2	1	3	2	1
1753	9	1968	1	6	11	49	6	360	0	2	1	3	2	1
1754	9	1976	1	6	11	49	6	360	0	2	1	3	2	1
1755	9	2001	1	8	10	50	6	364	0	2	1	4	1	1
1756	9	2019	1	8	10	48	7	367	0	2	1	4	1	1
1757	9	2040	1	8	10	47	8	373	0	2	1	5	1	1
1758	9	2042	2	8	11	48	8	375	0	2	1	5	1	1
1759	9	2036	2	8	11	48	8	378	0	2	1	5	1	0
1760	9	2062	2	8	11	48	8	384	0	2	1	5	1	0
1761	9	2083	2	8	10	48	8	383	0	2	1	6	1	0
1762	9	2087	2	8	10	48	8	387	0	2	1	6	1	0
1763	8	2117	2	8	11	49	8	389	0	2	1	6	1	0
1764	8	2128	1	8	12	49	10	391	0	2	1	6	1	0
1765	8	2150	1	8	12	54	12	397	0	2	1	6	1	0
1766	9	2161	1	8	14	54	12	402	0	2	1	6	1	0
1767	9	2165	1	8	13	53	12	404	0	2	1	7	2	0
1768	10	2190	1	8	14	53	12	405	0	3	1	7	3	0
1769	10	2198	1	7	14	53	12	405	0	3	1	7	3	0
1770	10	2189	1	6	13	52	12	400	0	3	1	7	3	0
1771	10	2179	1	6	13	52	11	396	0	3	1	7	3	0
1772	10	2175	1	6	13	51	11	392	0	3	1	8	3	0
1773	10	2178	1	6	13	51	11	392	0	3	1	8	3	0
1774	10	2178	1	6	13	50	11	386	0	3	1	8	3	0
1775	9	2199	1	6	14	47	11	384	0	3	1	8	3	0
1776	9	2228	1	6	14	47	11	383	0	3	1	8	3	0
1777	9	2223	1	6	15	48	11	388	0	3	1	8	3	0
1778	9	2231	1	6	17	47	10	395	0	3	1	8	3	0
1779	10	2233	1	7	17	46	12	397	0	3	1	8	3	0
1780	10	2262	1	7	17	48	12	404	0	3	1	9	3	0
1781	9	2299	1	7	16	51	12	409	0	3	1	10	3	0
1782	9	2304	1	7	16	51	12	412	0	2	1	10	3	0
1783	9	2332	1	7	16	54	11	418	0	2	1	11	3	0
1784	9	2337	1	7	16	55	11	423	0	2	1	11	3	0
1785	9	2348	1	7	16	55	11	428	0	2	1	11	3	0
1786	9	2354	1	7	17	57	11	433	0	2	1	11	3	0
1787	8	2352	1	7	18	60	10	435	0	2	1	11	4	0
1788	8	2352	1	7	20	59	11	439	0	2	1	10	4	0
1789	8	2349	1	7	21	60	11	434	0	2	1	10	4	0
1790	8	2340	1	7	20	61	11	435	0	2	1	10	4	0
1791	8	2337	1	8	19	62	11	434	0	2	1	10	5	0
1792	8	2330	1	9	20	62	11	432	0	2	1	10	5	0
1793	7	2323	1	9	20	64	12	430	0	3	1	10	5	0
1794	7	2329	1	10	20	64	12	430	0	3	1	10	5	0
1795	7	2326	1	10	20	66	12	431	0	3	1	10	5	0
1796	7	2324	1	10	21	66	12	431	0	3	1	10	5	0
1797	7	2328	1	10	21	68	12	428	0	2	1	10	5	0
1798	7	2331	1	10	21	66	12	428	0	2	1	10	5	0
1799	7	2302	1	10	21	69	12	426	0	2	1	10	5	0
1800	7	2289	2	10	21	70	12	425	0	2	1	10	5	0
1801	7	2273	2	10	20	71	12	423	0	2	1	10	5	0
1802	7	2267	2	10	20	71	11	422	0	2	1	10	5	0
1803	8	2262	2	10	20	70	11	420	0	2	1	10	5	0
1804	8	2264	2	10	20	71	11	416	0	2	1	10	5	0
1805	8	2257	2	12	20	72	10	415	0	2	1	10	5	0
1806	8	2261	2	13	19	71	10	413	0	2	1	9	5	0
1807	8	2250	2	13	19	71	10	410	0	2	1	9	5	0
1808	8	2249	2	12	19	69	10	409	0	2	1	9	5	0
1809	8	2240	2	12	19	68	10	407	0	2	1	9	5	0
1810	8	2210	2	12	20	67	10	408	0	2	1	8	6	0
1811	8	2197	2	12	20	66	10	404	0	2	1	8	6	0
1812	8	2189	2	12	19	68	10	404	0	2	1	8	6	0
1813	8	2188	2	12	20	68	9	406	0	2	1	7	6	0
1814	7	2162	2	12	20	69	9	405	0	2	1	7	6	0
1815	7	2134	2	12	19	69	9	402	0	2	1	7	6	0
1816	7	2127	2	12	18	69	8	400	0	2	1	7	6	0
1817	6	2098	2	13	19	69	7	398	0	2	1	7	6	0
1818	7	2073	2	13	19	71	7	394	0	2	1	6	6	0
1819	7	2054	2	12	19	68	7	393	0	2	1	6	6	0
1820	7	2040	2	12	19	67	7	393	0	2	1	6	6	0
1821	7	2017	2	12	19	67	7	396	0	2	1	5	6	0
1822	7	2006	2	12	19	66	7	395	0	2	1	5	6	0
1823	8	2005	2	13	20	67	7	398	0	3	1	5	6	0
1824	9	2001	2	13	21	67	7	400	0	3	1	4	6	0
1825	9	1994	2	13	19	66	7	399	0	3	1	4	6	0
1826	9	1978	1	13	18	67	7	400	0	3	1	4	6	0
1827	9	1961	1	13	19	66	7	400	0	3	1	4	5	0
1828	9	1948	1	12	20	65	7	391	0	3	1	4	5	0
1829	9	1933	1	12	19	66	7	386	0	3	1	4	5	0
1830	9	1902	2	13	19	66	7	384	0	3	1	2	5	0
1831	9	1871	2	13	19	67	7	378	1	3	1	2	5	0
1832	9	1837	2	12	19	65	6	379	1	3	1	2	5	0
1833	10	1817	2	12	19	63	6	373	1	3	1	2	5	0
1834	10	1798	2	13	19	63	6	371	1	3	1	2	5	0
1835	10	1792	2	13	19	61	6	370	1	3	1	2	5	0
1836	10	1772	2	13	20	61	6	368	1	4	1	2	5	0
1837	10	1753	2	13	20	60	6	367	1	4	1	2	5	0
1838	10	1731	2	14	19	58	6	370	1	4	1	2	5	0
1839	10	1724	2	14	19	58	6	365	1	4	1	2	5	0
1840	10	1710	2	14	19	58	6	365	1	4	1	2	5	0
1841	10	1668	2	14	19	59	5	360	1	4	1	2	5	0
1842	10	1650	2	14	19	59	6	356	1	4	1	3	5	0
1843	10	1608	2	14	16	59	6	354	1	4	1	3	5	0
1844	10	1572	1	13	16	58	6	351	1	4	1	3	5	0
1845	10	1552	1	13	17	58	6	347	1	4	1	3	5	0
1846	10	1553	1	14	17	60	6	349	1	4	1	3	5	0
1847	10	1554	1	14	17	60	6	350	1	4	1	3	6	0
1848	10	1538	1	14	17	60	6	351	1	4	1	3	5	0
1849	9	1528	1	14	17	61	6	354	1	4	1	3	5	0
1850	9	1512	1	14	17	60	6	350	1	4	1	3	5	0
1851	9	1488	1	14	17	58	6	349	1	4	1	2	5	0
1852	9	1445	1	14	17	57	5	349	1	4	1	1	5	0
1853	9	1415	1	14	17	53	5	349	1	4	1	1	5	0
1854	9	1402	1	15	17	52	5	354	1	4	1	1	5	0
1855	9	1399	1	16	16	52	5	355	1	4	1	1	5	0
1856	9	1398	1	16	16	52	5	355	1	4	1	1	5	0
1857	8	1387	1	16	15	52	4	354	1	4	1	1	5	0
1858	8	1385	1	16	15	52	4	357	1	4	1	1	5	0
1859	8	1371	1	16	15	52	4	356	1	4	1	1	5	0
1860	8	1353	1	16	15	51	4	356	1	4	1	1	5	0
1861	8	1346	1	16	15	51	4	353	1	5	1	1	5	0
1862	8	1345	1	16	17	50	5	352	1	5	1	1	5	0
1863	8	1344	1	16	17	49	5	348	1	5	1	1	5	0
1864	8	1338	1	16	16	50	5	350	1	5	1	1	5	0
1865	8	1303	1	16	17	50	5	352	1	5	1	1	4	0
1866	9	1290	1	16	18	49	5	349	1	4	1	1	4	1
1867	9	1282	1	16	19	49	5	346	1	4	1	1	4	1
1868	9	1275	1	16	18	50	5	338	1	4	1	1	4	1
1869	8	1238	1	15	18	51	5	336	1	4	1	1	4	1
1870	8	1206	1	14	18	51	5	333	1	4	1	1	4	1
1871	7	1172	1	14	18	50	5	335	1	4	1	1	5	1
1872	6	1146	1	14	17	52	6	329	1	4	1	1	5	1
1873	6	1140	1	14	19	53	6	329	1	4	1	1	5	1
1874	6	1110	1	14	20	51	6	324	0	4	1	1	5	1
1875	6	1071	1	12	20	50	6	330	0	4	1	1	5	1
1876	6	1061	1	12	20	50	6	333	0	4	1	1	5	1
1877	6	1057	1	12	20	50	6	332	0	4	1	1	5	1
1878	7	1057	1	12	21	51	6	331	0	4	1	1	5	1
1879	7	1057	1	12	20	52	6	332	0	4	1	1	5	1
1880	7	1049	1	12	19	52	6	332	0	4	1	1	5	1
1881	7	1046	1	12	19	52	6	329	0	5	1	1	5	1
1882	7	1038	2	12	20	53	6	329	0	4	1	1	5	1
1883	7	1032	2	12	20	53	6	326	0	4	1	1	5	1
1884	7	1027	2	12	21	54	6	326	0	3	1	1	5	1
1885	7	1036	2	13	21	54	6	331	0	3	1	1	5	1
1886	7	1036	2	13	21	55	6	335	1	3	1	1	5	1
1887	7	1039	2	13	22	54	6	337	1	3	1	1	5	1
1888	7	1034	2	13	22	52	6	339	1	3	1	1	4	1
1889	7	1009	2	13	22	53	6	334	1	3	1	1	4	1
1890	7	1002	2	13	22	52	6	333	1	3	1	1	4	1
1891	7	997	2	11	23	49	6	335	1	3	1	1	3	2
1892	6	1011	2	11	23	49	6	332	1	3	1	1	3	2
1893	6	994	2	11	23	47	6	334	1	3	1	1	3	2
1894	6	980	2	13	23	46	5	336	1	3	1	1	3	2
1895	6	962	2	13	23	46	4	333	1	3	1	1	3	2
1896	6	959	2	13	23	46	4	334	1	3	1	1	3	2
1897	6	974	2	13	23	46	4	337	1	3	1	1	3	2
1898	6	985	2	13	24	47	4	342	1	3	1	1	3	2
1899	7	986	2	13	23	51	4	343	1	3	1	1	3	2
1900	8	995	2	13	23	52	4	349	1	3	1	1	3	2
1901	8	999	2	13	22	53	4	346	1	3	1	1	3	2
1902	9	1013	2	13	22	54	4	348	1	3	1	1	3	2
1903	9	1025	2	13	23	57	5	346	1	3	1	1	3	2
1904	9	1024	2	13	22	57	5	349	1	3	1	1	3	2
1905	8	1011	2	13	22	58	5	348	1	3	1	1	3	2
1906	8	1012	2	13	22	57	5	346	1	3	1	1	4	2
1907	8	1012	2	13	21	56	5	348	1	3	1	1	3	2
1908	8	999	2	13	22	58	5	346	2	3	1	1	3	2
1909	8	1003	2	13	22	57	5	345	2	4	1	1	3	2
1910	8	1001	2	13	22	57	5	347	2	4	1	1	3	2
1911	9	995	2	11	22	58	5	343	2	4	1	1	3	2
1912	9	987	2	10	22	57	5	339	2	4	1	1	3	2
1913	8	969	2	10	22	58	5	336	2	3	1	1	3	2
1914	8	969	2	10	23	56	5	336	2	3	1	1	3	2
1915	8	973	2	10	23	58	4	335	2	3	1	1	3	2
1916	8	987	2	10	23	57	4	339	2	3	1	1	3	2
1917	7	992	2	10	23	57	4	338	2	3	1	1	3	2
1918	7	997	2	11	21	58	4	342	2	3	1	1	3	2
1919	7	983	2	11	21	57	4	339	2	3	1	1	3	2
1920	7	987	2	11	21	57	4	340	2	3	1	1	3	2
1921	7	1000	2	11	20	58	4	337	2	3	1	0	3	2
1922	7	1009	2	11	21	60	4	334	2	3	1	0	3	2
1923	6	1009	2	10	21	61	4	330	2	3	1	0	3	2
1924	6	1003	2	10	21	63	4	330	2	3	1	0	3	2
1925	6	1004	2	9	21	63	4	328	2	3	0	0	2	2
1926	6	1004	2	9	21	62	4	326	2	3	0	0	2	2
1927	6	1019	2	9	21	62	4	329	2	3	0	0	2	2
1928	6	1008	2	7	21	62	4	326	2	3	0	0	2	2
1929	6	1001	2	7	20	62	4	325	2	3	0	0	2	2
1930	6	986	2	7	19	61	4	326	2	3	0	0	2	2
1931	6	979	2	7	19	60	4	324	2	3	0	0	2	2
1932	6	980	2	8	20	60	4	326	2	3	0	0	2	2
1933	6	981	2	7	19	56	4	328	2	3	0	0	2	2
1934	6	999	2	7	18	54	4	331	2	3	0	0	2	2
1935	6	990	2	7	19	53	4	329	2	3	0	0	2	2
1936	6	999	2	7	18	53	4	332	3	3	1	0	2	2
1937	6	1008	2	7	19	54	4	335	3	3	1	0	2	2
1938	6	1036	2	8	20	58	4	339	3	3	2	0	2	2
1939	6	1056	2	9	20	59	4	346	3	3	2	0	2	2
1940	6	1059	2	9	20	58	4	351	3	3	2	0	2	2
1941	6	1069	2	9	20	58	4	357	3	3	2	0	2	2
1942	6	1075	2	9	20	57	4	360	2	3	2	0	2	2
1943	6	1078	2	10	20	59	5	361	2	3	2	0	1	2
1944	6	1089	2	10	20	59	5	364	2	3	2	0	1	2
1945	6	1104	2	10	20	59	5	368	2	3	2	0	1	2
1946	6	1113	2	10	21	59	5	373	2	3	2	0	1	2
1947	6	1120	2	10	22	57	5	375	2	3	2	0	1	2
1948	6	1117	2	10	22	56	5	375	1	3	2	0	1	2
1949	6	1116	2	10	22	56	5	377	1	3	2	0	1	2
1950	6	1119	2	10	22	55	5	376	1	3	2	0	2	1
1951	6	1124	2	11	21	55	5	377	1	3	2	0	2	1
1952	6	1121	2	12	22	54	5	373	1	3	2	0	2	1
1953	6	1124	1	12	22	53	5	372	1	2	2	0	2	1
1954	6	1140	0	12	22	58	5	375	1	2	3	1	2	1
1955	6	1140	0	12	22	58	5	370	1	2	3	1	2	1
1956	6	1150	0	12	22	57	5	370	1	2	3	1	2	1
1957	7	1161	0	12	22	57	5	371	1	2	3	2	2	1
1958	7	1161	0	12	22	55	5	371	1	2	3	3	2	2
1959	7	1172	0	12	20	55	5	374	1	2	3	3	2	1
1960	7	1184	0	12	21	56	5	379	1	2	4	3	2	1
1961	7	1183	0	12	21	56	4	377	1	2	5	3	2	1
1962	8	1197	0	12	21	57	5	377	1	2	5	3	2	1
1963	7	1211	0	12	21	59	4	375	1	2	5	3	2	1
1964	7	1221	0	12	20	59	4	377	1	2	5	3	2	1
1965	7	1234	0	14	20	59	4	382	1	2	5	3	2	1
1966	7	1240	0	14	20	60	4	385	1	2	5	3	2	1
1967	7	1255	0	14	22	60	4	392	1	2	5	3	2	1
1968	7	1261	0	14	22	58	4	395	1	2	5	3	2	1
1969	7	1263	0	14	24	58	4	396	1	2	5	3	2	1
1970	7	1262	0	14	24	58	4	402	1	1	5	3	2	1
1971	7	1280	0	14	24	58	4	402	1	1	5	3	2	1
1972	7	1294	0	14	24	58	4	406	1	1	5	3	2	1
1973	7	1303	0	14	24	62	4	408	1	1	5	3	3	1
1974	8	1309	0	14	25	63	4	412	1	1	5	3	3	1
1975	8	1307	0	15	25	64	4	416	1	1	5	3	3	1
1976	8	1312	0	14	27	63	4	418	2	1	5	3	3	1
1977	8	1324	0	14	27	63	4	424	2	1	5	3	4	1
1978	9	1325	0	14	27	63	4	423	2	1	5	3	4	1
1979	9	1325	0	14	26	61	4	419	2	1	5	3	4	1
1980	9	1326	1	14	26	59	4	420	2	1	5	3	3	1
1981	9	1328	1	14	26	61	4	419	2	1	5	3	3	1
1982	9	1318	1	14	27	62	4	415	2	1	5	3	3	1
1983	9	1331	1	13	28	63	5	416	2	1	5	3	4	1
1984	10	1343	1	13	29	65	6	413	2	1	5	3	4	1
1985	10	1349	1	13	29	64	6	409	2	1	5	3	4	1
1986	9	1345	1	12	30	64	6	405	2	1	5	3	4	1
1987	9	1348	1	12	30	65	6	403	2	1	5	3	4	1
1988	10	1358	1	12	30	67	6	410	2	1	5	3	5	1
1989	10	1365	1	11	27	69	6	408	2	1	5	3	5	1
1990	10	1377	1	11	28	69	6	412	2	0	5	3	5	2
1991	10	1389	1	12	29	69	6	414	2	0	5	3	5	2
1992	11	1404	1	12	29	68	6	415	2	0	5	3	5	2
1993	11	1411	1	12	31	67	6	419	2	0	5	3	5	2
1994	11	1407	1	12	30	68	6	413	2	0	4	3	5	2
1995	11	1404	1	12	30	69	6	415	2	0	4	3	5	2
1996	11	1417	1	12	31	69	6	416	2	0	4	3	5	2
1997	11	1415	1	12	31	68	6	415	2	0	4	3	5	2
[truncated: 14,341 more rows]

## Sheet: Table S2
Supplementary Table S2. Sequence information for the Bayesian phylogenetic tree.
Accession Number	Species	Location	Date	Haplogroup	Reference
TS01C	Bos taurus	China	4450-4250 BP	T3	This study
TS03C	Bos taurus	China	4250-4050 BP	T3	This study
XB04C	Bos taurus	China	4500-4000 BP	T4	This study
DSQ02C	Bos taurus	China	3950-3450 BP	T4	This study
DSQ03C	Bos taurus	China	3950-3450 BP	T3	This study
DSQ04C	Bos taurus	China	3950-3450 BP	T3	This study
DSQ05C	Bos taurus	China	3950-3450 BP	T3	This study
SM09C	Bos taurus	China	3975-3835 BP	T3	This study
SM10C	Bos taurus	China	3975-3835 BP	T4	This study
SM13C	Bos taurus	China	3975-3835 BP	T3	This study
SM17C	Bos taurus	China	3975-3835 BP	T3	This study
TC02C	Ovis	Russian Federation	1920-1830 BP	unknown	This study
TC03C	Bos taurus	Russian Federation	1920-1830 BP	T4	This study
TC04C	Bos taurus	Russian Federation	1920-1830 BP	T2	This study
NC_006853	Bos taurus	South Korea	modern	T4	The GenBank Database
EU177843	Bos taurus	Italy	modern	T1	Achilli et al. (2008)
MT576787	Bos taurus	Japan	modern	T1	Xia et al. (2021)
EU177850	Bos taurus	Italy	modern	T2	Achilli et al. (2008)
EU177849	Bos taurus	Greece	modern	T2	Achilli et al. (2008)
V00654	Bos taurus	unknown	unknown	T3	Anderson et al. (1982)
DQ124417	Bos taurus	South Korea	modern	T3	The GenBank Database
MN200841	Bos taurus	Yunnan, China	modern	T4	Xia et al. (2019)
EU177862	Bos taurus	Italy	modern	T5	Achilli et al. (2008)
EU177864	Bos taurus	Iraq	modern	T5	Achilli et al. (2008)
MT576841	Bos taurus	Yanbian, China	modern	P	Xia et al. (2021)
MT576805	Bos taurus	South Korea	modern	P	Xia et al. (2021)
DQ124389	Bos taurus	South Korea	modern	P	The GenBank Database
FJ971082	Bos taurus	Italy	modern	Q	Achilli et al. (2009)
FJ971083	Bos taurus	Italy	modern	Q	Achilli et al. (2009)
HQ184030	Bos taurus	Italy	modern	Q	Bonfiglio et al. (2010)
HQ184031	Bos taurus	Italy	modern	Q	Bonfiglio et al. (2010)
HQ184040	Bos taurus	Italy	modern	R	Bonfiglio et al. (2010)
HQ184041	Bos taurus	Italy	modern	R	Bonfiglio et al. (2010)
HQ184045	Bos taurus	Italy	modern	R	Bonfiglio et al. (2010)
FJ971084	Bos taurus	Italy	modern	R	Achilli et al. (2009)
NC_013996	Bos primigenius	Britain	6738±68 BP	P	Edwards et al. (2010)
JQ437479	Bos primigenius	Poland	1500 BP	P	The GenBank Database
KF525852	Bos primigenius	Harbin, China	10660 BP	C	Zhang et al. (2013)
NC_005971	Bos indicus	unknown	unknown	I	The GenBank Database
MN200820	Bos indicus	Yunnan, China	modern	I	Xia et al. (2019)
MN200920	Bos indicus	Yunnan, China	modern	I	Xia et al. (2019)
MN200825	Bos indicus	Yunnan, China	modern	I	Xia et al. (2019)
MN200835	Bos indicus	Yunnan, China	modern	I	Xia et al. (2019)
NC_027233	Bison priscus	France	19390-18940 BP	unknown	Marsolier-Kergoat et al. (2015)
KX269109	Bison priscus	Russia	20910±120 BP	unknown	Froese et al. (2017)
KX269110	Bison priscus	Russia	unknown	unknown	Froese et al. (2017)
NC_036020	Bos frontalis	unknown	unknown	unknown	The GenBank Database
MF614103	Bos frontalis	unknown	unknown	unknown	The GenBank Database
NC_006380	Bos grunniens	unknown	unknown	unknown	The GenBank Database
GQ464246	Bos grunniens	western China	modern	unknown	Wang et al. (2010)
GQ464247	Bos grunniens	western China	modern	unknown	Wang et al. (2010)
NC_012346	Bison bison	unknown	modern	unknown	Achilli et al. (2008)
GU946976	Bison bison	USA	modern	unknown	Douglas et al. (2011)
GU946977	Bison bison	USA	modern	unknown	Douglas et al. (2011)
NC_014044	Bison bonasus	Poland	modern	unknown	Zeyland et al. (2012)
KX553930	Bison bonasus	Austria	1480±70 BP	unknown	Wecek et al. (2017)
KX553931	Bison bonasus	Austria	1980±45 BP	unknown	Wecek et al. (2017)
NC_049568	Bubalus bubalis	unknown	unknown	unknown	The GenBank Database
KX758329	Bubalus bubalis	Thailand	modern	SA1	Wang et al. (2017)
KX758330	Bubalus bubalis	Thailand	modern	SA1	Wang et al. (2017)
NC_033873	Bison schoetensacki	France	36000 BP	unknown	Palacio et al. (2017)
NC_025563	Bos mutus	Tibet, China	modern	unknown	Na et al. (2016)
JN632605	Bos javanicus	Cambodia	modern	unknown	Hassanin et al. (2012)
NC_024818	Bos gaurus	Cambodia	modern	unknown	Hassanin et al. (2012)
NC_020615	Bubalus depressicornis	France	modern	unknown	Hassanin et al. (2012)
NC_006295	Bubalus carabanensis	China	modern	unknown	The GenBank Database
Note: Bos taurus represents Bos taurus taurus and Bos indicus represents Bos taurus indicus.
Reference
Achilli, A.; Olivieri, A.; Pellecchia, M.; Uboldi, C.; Colli, L.; Al-Zahery, N.; Accetturo, M.; Pala, M.; Kashani, B.H.; Perego, U.A.; et al. Mitochondrial Genomes of Extinct Aurochs Survive in Domestic Cattle. Current Biology 2008, 18, R157–R158, doi:10.1016/j.cub.2008.01.019.
Achilli, A.; Bonfiglio, S.; Olivieri, A.; Malusà, A.; Pala, M.; Kashani, B.H.; Perego, U.A.; Ajmone-Marsan, P.; Liotta, L.; Semino, O.; et al. The Multifaceted Origin of Taurine Cattle Reflected by the Mitochondrial Genome. PLoS ONE 2009, 4, e5753, doi:10.1371/journal.pone.0005753.
Anderson, S.; De Bruijn, M.H.L.; Coulson, A.R.; Eperon, I.C.; Sanger, F.; Young, I.G. Complete Sequence of Bovine Mitochondrial DNA Conserved Features of the Mammalian Mitochondrial Genome. Journal of Molecular Biology 1982, 156, 683–717, doi:10.1016/0022-2836(82)90137-1.
Bonfiglio, S.; Achilli, A.; Olivieri, A.; Negrini, R.; Colli, L.; Liotta, L.; Ajmone-Marsan, P.; Torroni, A.; Ferretti, L. The Enigmatic Origin of Bovine MtDNA Haplogroup R: Sporadic Interbreeding or an Independent Event of Bos Primigenius Domestication in Italy? PLoS ONE 2010, 5, e15760, doi:10.1371/journal.pone.0015760.
Douglas, K.C.; Halbert, N.D.; Kolenda, C.; Childers, C.; Hunter, D.L.; Derr, J.N. Complete Mitochondrial DNA Sequence Analysis of Bison Bison and Bison–Cattle Hybrids: Function and Phylogeny. Mitochondrion 2011, 11, 166–175, doi:10.1016/j.mito.2010.09.005.
Edwards, C.J.; Magee, D.A.; Park, S.D.E.; McGettigan, P.A.; Lohan, A.J.; Murphy, A.; Finlay, E.K.; Shapiro, B.; Chamberlain, A.T.; Richards, M.B.; et al. A Complete Mitochondrial Genome Sequence from a Mesolithic Wild Aurochs (Bos Primigenius). PLoS ONE 2010, 5, e9255, doi:10.1371/journal.pone.0009255.
Froese, D.; Stiller, M.; Heintzman, P.D.; Reyes, A.V.; Zazula, G.D.; Soares, A.E.R.; Meyer, M.; Hall, E.; Jensen, B.J.L.; Arnold, L.J.; et al. Fossil and Genomic Evidence Constrains the Timing of Bison Arrival in North America. Proc Natl Acad Sci U S A 2017, 114, 3457–3462, doi:10.1073/pnas.1620754114.
Hassanin, A.; Delsuc, F.; Ropiquet, A.; Hammer, C.; Jansen van Vuuren, B.; Matthee, C.; Ruiz-Garcia, M.; Catzeflis, F.; Areskoug, V.; Nguyen, T.T.; et al. Pattern and Timing of Diversification of Cetartiodactyla (Mammalia, Laurasiatheria), as Revealed by a Comprehensive Analysis of Mitochondrial Genomes. Comptes Rendus Biologies 2012, 335, 32–50, doi:10.1016/j.crvi.2011.11.002.
Marsolier-Kergoat, M.-C.; Palacio, P.; Berthonaud, V.; Maksud, F.; Stafford, T.; Bégouën, R.; Elalouf, J.-M. Hunting the Extinct Steppe Bison (Bison Priscus) Mitochondrial Genome in the Trois-Frères Paleolithic Painted Cave. PLoS One 2015, 10, e0128267, doi:10.1371/journal.pone.0128267.
Ri-Su Na; Yong-ju Zhao; Hui-Jiang Gao; Tian-wu An; Yong-Fu Huang; Guang-Xin E Complete Mitochondrial Genome of the Yakow (Bos Primigenius Taurus × Bos Grunniens) in China. Mitochondrial DNA, Part A 2016, 27, 3826–3827, doi:10.3109/19401736.2014.953134.
Palacio, P.; Berthonaud, V.; Guérin, C.; Lambourdière, J.; Maksud, F.; Philippe, M.; Plaire, D.; Stafford, T.; Marsolier-Kergoat, M.-C.; Elalouf, J.-M. Genome Data on the Extinct Bison Schoetensacki Establish It as a Sister Species of the Extant European Bison (Bison Bonasus). BMC Evol Biol 2017, 17, 48, doi:10.1186/s12862-017-0894-2.
Wang, Z.; Shen, X.; Liu, B.; Su, J.; Yonezawa, T.; Yu, Y.; Guo, S.; Ho, S.Y.W.; Vilà, C.; Hasegawa, M.; et al. Phylogeographical Analyses of Domestic and Wild Yaks Based on Mitochondrial DNA: New Data and Reappraisal. Journal of Biogeography 2010, 37, 2332–2344, doi:10.1111/j.1365-2699.2010.02379.x.
Węcek, K.; Hartmann, S.; Paijmans, J.L.A.; Taron, U.; Xenikoudakis, G.; Cahill, J.A.; Heintzman, P.D.; Shapiro, B.; Baryshnikov, G.; Bunevich, A.N.; et al. Complex Admixture Preceded and Followed the Extinction of Wisent in the Wild. Mol Biol Evol 2017, 34, 598–612, doi:10.1093/molbev/msw254.
Xia, X.; Qu, K.; Li, F.; Jia, P.; Chen, Q.; Chen, N.; Zhang, J.; Chen, H.; Huang, B.; Lei, C. Abundant Genetic Diversity of Yunling Cattle Based on Mitochondrial Genome. Animals 2019, 9, 641, doi:10.3390/ani9090641.
Xia, X.-T.; Achilli, A.; Lenstra, J.A.; Tong, B.; Ma, Y.; Huang, Y.-Z.; Han, J.-L.; Sun, Z.-Y.; Chen, H.; Lei, C.-Z.; et al. Mitochondrial Genomes from Modern and Ancient Turano-Mongolian Cattle Reveal an Ancient Diversity of Taurine Maternal Lineages in East Asia. Heredity 2021, 126, 1000–1008, doi:10.1038/s41437-021-00428-7.
Zeyland, J.; Wolko, Ł.; Lipiński, D.; Woźniak, A.; Nowak, A.; Szalata, M.; Bocianowski, J.; Słomski, R. Tracking of Wisent–Bison–Yak Mitochondrial Evolution. J Appl Genet 2012, 53, 317–322, doi:10.1007/s13353-012-0090-4.
Zhang, H.; Paijmans, J.L.A.; Chang, F.; Wu, X.; Chen, G.; Lei, C.; Yang, X.; Wei, Z.; Bradley, D.G.; Orlando, L.; et al. Morphological and Genetic Evidence for Early Holocene Cattle Management in Northeastern China. Nat Commun 2013, 4, 2755, doi:10.1038/ncomms3755.

## Sheet: Table S3
Supplementary Table S3. Sequence information for the maximum likelihood phylogenetic tree.
Accession Number	Species	Location	Date	Haplogroup	Reference
TS01C	Bos taurus	China	4450-4250 BP	T3	This study
TS03C	Bos taurus	China	4250-4050 BP	T3	This study
XB04C	Bos taurus	China	4500-4000 BP	T4	This study
DSQ02C	Bos taurus	China	3950-3450 BP	T4	This study
DSQ03C	Bos taurus	China	3950-3450 BP	T3	This study
DSQ04C	Bos taurus	China	3950-3450 BP	T3	This study
DSQ05C	Bos taurus	China	3950-3450 BP	T3	This study
SM09C	Bos taurus	China	3975-3835 BP	T3	This study
SM10C	Bos taurus	China	3975-3835 BP	T4	This study
SM13C	Bos taurus	China	3975-3835 BP	T3	This study
SM17C	Bos taurus	China	3975-3835 BP	T3	This study
TC03C	Bos taurus	Russian Federation	1920-1830 BP	T4	This study
TC04C	Bos taurus	Russian Federation	1920-1830 BP	T2	This study
NC_006853	Bos taurus	South Korea	modern	T4	The GenBank Database
V00654	Bos taurus	unknown	unknown	T3	Anderson et al. (1982)
AB074962	Bos taurus	Japan	modern	T4	Mannen et al. (2003)
DQ124389	Bos taurus	South Korea	modern	P	The GenBank Database
DQ124417	Bos taurus	South Korea	modern	T3	The GenBank Database
DQ124418	Bos taurus	South Korea	modern	T3	The GenBank Database
EU177843	Bos taurus	Italy	modern	T1	Achilli et al. (2008)
EU177847	Bos taurus	Italy	modern	T1	Achilli et al. (2008)
EU177848	Bos taurus	Iraq	modern	T1	Achilli et al. (2008)
EU177849	Bos taurus	Greece	modern	T2	Achilli et al. (2008)
EU177850	Bos taurus	Italy	modern	T2	Achilli et al. (2008)
EU177856	Bos taurus	Iraq	modern	T2	Achilli et al. (2008)
EU177857	Bos taurus	Iran	modern	T2	Achilli et al. (2008)
EU177862	Bos taurus	Italy	modern	T5	Achilli et al. (2008)
EU177863	Bos taurus	Italy	modern	T5	Achilli et al. (2008)
EU177864	Bos taurus	Iraq	modern	T5	Achilli et al. (2008)
EU177865	Bos taurus	Iraq	modern	T5	Achilli et al. (2008)
FJ971082	Bos taurus	Italy	modern	Q	Achilli et al. (2009)
FJ971083	Bos taurus	Italy	modern	Q	Achilli et al. (2009)
FJ971084	Bos taurus	Italy	modern	R	Achilli et al. (2009)
HQ184030	Bos taurus	Italy	modern	Q	Bonfiglio et al. (2010)
HQ184031	Bos taurus	Italy	modern	Q	Bonfiglio et al. (2010)
HQ184040	Bos taurus	Italy	modern	R	Bonfiglio et al. (2010)
HQ184041	Bos taurus	Italy	modern	R	Bonfiglio et al. (2010)
HQ184045	Bos taurus	Italy	modern	R	Bonfiglio et al. (2010)
MN200820	Bos indicus	Yunnan, China	modern	I	Xia et al. (2019)
MN200825	Bos indicus	Yunnan, China	modern	I	Xia et al. (2019)
MN200835	Bos indicus	Yunnan, China	modern	I	Xia et al. (2019)
MN200841	Bos taurus	Yunnan, China	modern	T4	Xia et al. (2019)
MN200842	Bos taurus	Yunnan, China	modern	T4	Xia et al. (2019)
MN200920	Bos indicus	Yunnan, China	modern	I	Xia et al. (2019)
MT576705	Bos taurus	Shimao, China	3900 BP	T3055	Xia et al. (2021)
MT576706	Bos taurus	Shimao, China	3900 BP	T4	Xia et al. (2021)
MT576707	Bos taurus	Shimao, China	3900 BP	T3119	Xia et al. (2021)
MT576708	Bos taurus	Shimao, China	3900 BP	T4	Xia et al. (2021)
MT576709	Bos taurus	Shimao, China	3900 BP	T3119	Xia et al. (2021)
MT576710	Bos taurus	Shimao, China	3900 BP	T3119	Xia et al. (2021)
MT576715	Bos taurus	Anxi, China	modern	T3055	Xia et al. (2021)
MT576716	Bos taurus	Anxi, China	modern	T3055	Xia et al. (2021)
MT576726	Bos taurus	Tibet, China	modern	T3119	Xia et al. (2021)
MT576727	Bos taurus	Tibet, China	modern	T3119	Xia et al. (2021)
MT576728	Bos taurus	Tibet, China	modern	T3119	Xia et al. (2021)
MT576748	Bos taurus	Tibet, China	modern	T3055	Xia et al. (2021)
MT576756	Bos taurus	Russia	modern	T3119	Xia et al. (2021)
MT576787	Bos taurus	Japan	modern	T1	Xia et al. (2021)
MT576800	Bos taurus	South Korea	modern	T3119	Xia et al. (2021)
MT576801	Bos taurus	South Korea	modern	T3119	Xia et al. (2021)
MT576805	Bos taurus	South Korea	modern	P	Xia et al. (2021)
MT576824	Bos taurus	Mongolia	modern	T3119	Xia et al. (2021)
MT576826	Bos taurus	Mongolia	modern	T3119	Xia et al. (2021)
MT576827	Bos taurus	Mongolia	modern	T3055	Xia et al. (2021)
MT576836	Bos taurus	Tibet, China	modern	T3055	Xia et al. (2021)
MT576837	Bos taurus	Tibet, China	modern	T3055	Xia et al. (2021)
MT576841	Bos taurus	Yanbian, China	modern	P	Xia et al. (2021)
MT576842	Bos taurus	Yanbian, China	modern	T1	Xia et al. (2021)
MT576843	Bos taurus	Yanbian, China	modern	T1	Xia et al. (2021)
NC_005971	Bos indicus	unknown	unknown	I	The GenBank Database
KF525852	Bos primigenius	Harbin, China	10660 BP	C	Zhang et al. (2013)
NC_013996	Bos primigenius	Britain	6738 BP	P	Edwards et al. (2010)
JQ437479	Bos primigenius	Poland	1500 BP	P	The GenBank Database
NC_012346	Bison bison	unknown	modern	unknown	Achilli et al. (2008)
Reference
Achilli, A.; Olivieri, A.; Pellecchia, M.; Uboldi, C.; Colli, L.; Al-Zahery, N.; Accetturo, M.; Pala, M.; Kashani, B.H.; Perego, U.A.; et al. Mitochondrial Genomes of Extinct Aurochs Survive in Domestic Cattle. Current Biology 2008, 18, R157–R158, doi:10.1016/j.cub.2008.01.019.
Achilli, A.; Bonfiglio, S.; Olivieri, A.; Malusà, A.; Pala, M.; Kashani, B.H.; Perego, U.A.; Ajmone-Marsan, P.; Liotta, L.; Semino, O.; et al. The Multifaceted Origin of Taurine Cattle Reflected by the Mitochondrial Genome. PLoS ONE 2009, 4, e5753, doi:10.1371/journal.pone.0005753.
Anderson, S.; De Bruijn, M.H.L.; Coulson, A.R.; Eperon, I.C.; Sanger, F.; Young, I.G. Complete Sequence of Bovine Mitochondrial DNA Conserved Features of the Mammalian Mitochondrial Genome. Journal of Molecular Biology 1982, 156, 683–717, doi:10.1016/0022-2836(82)90137-1.
Bonfiglio, S.; Achilli, A.; Olivieri, A.; Negrini, R.; Colli, L.; Liotta, L.; Ajmone-Marsan, P.; Torroni, A.; Ferretti, L. The Enigmatic Origin of Bovine MtDNA Haplogroup R: Sporadic Interbreeding or an Independent Event of Bos Primigenius Domestication in Italy? PLoS ONE 2010, 5, e15760, doi:10.1371/journal.pone.0015760.
Edwards, C.J.; Magee, D.A.; Park, S.D.E.; McGettigan, P.A.; Lohan, A.J.; Murphy, A.; Finlay, E.K.; Shapiro, B.; Chamberlain, A.T.; Richards, M.B.; et al. A Complete Mitochondrial Genome Sequence from a Mesolithic Wild Aurochs (Bos Primigenius). PLoS ONE 2010, 5, e9255, doi:10.1371/journal.pone.0009255.
Mannen, H.; Morimoto, M.; Oyama, K.; Mukai, F.; Tsuji, S. Identification of Mitochondrial DNA Substitutions Related to Meat Quality in Japanese Black Cattle1,2. Journal of Animal Science 2003, 81, 68–73, doi:10.2527/2003.81168x.
Xia, X.; Qu, K.; Li, F.; Jia, P.; Chen, Q.; Chen, N.; Zhang, J.; Chen, H.; Huang, B.; Lei, C. Abundant Genetic Diversity of Yunling Cattle Based on Mitochondrial Genome. Animals 2019, 9, 641, doi:10.3390/ani9090641.
Xia, X.-T.; Achilli, A.; Lenstra, J.A.; Tong, B.; Ma, Y.; Huang, Y.-Z.; Han, J.-L.; Sun, Z.-Y.; Chen, H.; Lei, C.-Z.; et al. Mitochondrial Genomes from Modern and Ancient Turano-Mongolian Cattle Reveal an Ancient Diversity of Taurine Maternal Lineages in East Asia. Heredity 2021, 126, 1000–1008, doi:10.1038/s41437-021-00428-7.
Zhang, H.; Paijmans, J.L.A.; Chang, F.; Wu, X.; Chen, G.; Lei, C.; Yang, X.; Wei, Z.; Bradley, D.G.; Orlando, L.; et al. Morphological and Genetic Evidence for Early Holocene Cattle Management in Northeastern China. Nat Commun 2013, 4, 2755, doi:10.1038/ncomms3755.

## Sheet: Table S4
Supplementary Table S4. The information of sequences used for TempNet network of ancient Chinese cattle.
Accession Number	Sample ID	Species	Location	Date	Haplogroup	Reference
OQ924192	TC03C	Bos taurus	Russian Federation	1920-1830 BP	T4	This study
OQ924193	TC04C	Bos taurus	Russian Federation	1920-1830 BP	T2	This study
unsubmitted	ZZ01C	Bos taurus	Zhongzhuang	Spring and Autumn and Warring States Period	T3	Cai et al. (2018) in Chinese
unsubmitted	ZZ02C	Bos taurus	Zhongzhuang	Spring and Autumn and Warring States Period	T3	Cai et al. (2018) in Chinese
unsubmitted	ZZ03C	Bos taurus	Zhongzhuang	Spring and Autumn and Warring States Period	T3	Cai et al. (2018) in Chinese
unsubmitted	ZZ05C	Bos taurus	Zhongzhuang	Spring and Autumn and Warring States Period	T3	Cai et al. (2018) in Chinese
unsubmitted	ZZ06C	Bos taurus	Zhongzhuang	Spring and Autumn and Warring States Period	T2	Cai et al. (2018) in Chinese
unsubmitted	JLS02C	Bos taurus	Jiulongshan	Spring and Autumn and Warring States Period	T2	Cai et al. (2018) in Chinese
unsubmitted	JLS03C	Bos taurus	Jiulongshan	Spring and Autumn and Warring States Period	T3	Cai et al. (2018) in Chinese
unsubmitted	JLS04C	Bos taurus	Jiulongshan	Spring and Autumn and Warring States Period	T3	Cai et al. (2018) in Chinese
unsubmitted	JLS06C	Bos taurus	Jiulongshan	Spring and Autumn and Warring States Period	T2	Cai et al. (2018) in Chinese
unsubmitted	JLS07C	Bos taurus	Jiulongshan	Spring and Autumn and Warring States Period	T3	Cai et al. (2018) in Chinese
unsubmitted	JLS08C	Bos taurus	Jiulongshan	Spring and Autumn and Warring States Period	T3	Cai et al. (2018) in Chinese
unsubmitted	WDH01C	Bos taurus	Wangdahu	Spring and Autumn and Warring States Period	T3	Cai et al. (2018) in Chinese
KC634072	QHC6	Bos taurus	Quanquancun	3000 BP	T4	Cai et al. (2014)
KC634071	QHC5	Bos taurus	Quanquancun	3000 BP	T3	Cai et al. (2014)
KC634070	QHC4	Bos taurus	Quanquancun	3000 BP	T3	Cai et al. (2014)
KC634069	QHC2	Bos taurus	Quanquancun	3000 BP	T3	Cai et al. (2014)
KC634068	QHC1	Bos taurus	Quanquancun	3000 BP	T3	Cai et al. (2014)
KC634030	DSQ6	Bos taurus	Dashanqian	1000-300 BC	T4	Cai et al. (2014)
KC634031	DSQ7	Bos taurus	Dashanqian	1000-300 BC	T3	Cai et al. (2014)
KC634032	DSQ8	Bos taurus	Dashanqian	1000-300 BC	T3	Cai et al. (2014)
KC634033	DSQ11	Bos taurus	Dashanqian	1000-300 BC	T3	Cai et al. (2014)
KC634034	DSQ12	Bos taurus	Dashanqian	1000-300 BC	T3	Cai et al. (2014)
KC634035	DSQ13	Bos taurus	Dashanqian	1000-300 BC	T2	Cai et al. (2014)
KC634036	DSQ14	Bos taurus	Dashanqian	1000-300 BC	T3	Cai et al. (2014)
KC634037	DSQ16	Bos taurus	Dashanqian	1000-300 BC	T4	Cai et al. (2014)
KC634038	DSQ17	Bos taurus	Dashanqian	1000-300 BC	T3	Cai et al. (2014)
unsubmitted	BOC112	Bos taurus	Xiaomintun	1300-1046 BC	T3	Zhao et al. (2020) in Chinese
unsubmitted	BOC113	Bos taurus	Xiaomintun	1300-1046 BC	T3	Zhao et al. (2020) in Chinese
unsubmitted	BOC114	Bos taurus	Xiaomintun	1300-1046 BC	T3	Zhao et al. (2020) in Chinese
unsubmitted	BOC115	Bos taurus	Xiaomintun	1300-1046 BC	T4	Zhao et al. (2020) in Chinese
unsubmitted	BOC116	Bos taurus	Xiaomintun	1300-1046 BC	T4	Zhao et al. (2020) in Chinese
unsubmitted	BOC117	Bos taurus	Xiaomintun	1300-1046 BC	T3	Zhao et al. (2020) in Chinese
unsubmitted	BOC118	Bos taurus	Xiaomintun	1300-1046 BC	T3	Zhao et al. (2020) in Chinese
unsubmitted	BOC119	Bos taurus	Xiaomintun	1300-1046 BC	T2	Zhao et al. (2020) in Chinese
unsubmitted	BOC120	Bos taurus	Xiaomintun	1300-1046 BC	T3	Zhao et al. (2020) in Chinese
unsubmitted	BOC122	Bos taurus	Xiaomintun	1300-1046 BC	T4	Zhao et al. (2020) in Chinese
unsubmitted	BOC123	Bos taurus	Xiaomintun	1300-1046 BC	T3	Zhao et al. (2020) in Chinese
unsubmitted	BOC124	Bos taurus	Xiaomintun	1300-1046 BC	T4	Zhao et al. (2020) in Chinese
unsubmitted	BOC77	Bos taurus	Huadizui	Early Xia Dynasty	T2	Zhao et al. (2018) in Chinese
unsubmitted	BOC79	Bos taurus	Huadizui	Early Xia Dynasty	T3	Zhao et al. (2018) in Chinese
unsubmitted	BOC81	Bos taurus	Huadizui	Early Xia Dynasty	T3	Zhao et al. (2018) in Chinese
unsubmitted	BOC83	Bos taurus	Huadizui	Early Xia Dynasty	T3	Zhao et al. (2018) in Chinese
unsubmitted	BOC85	Bos taurus	Huadizui	Early Xia Dynasty	T4	Zhao et al. (2018) in Chinese
unsubmitted	BOC57	Bos taurus	Wangjinglou	1429-1392 BC	T3	Zhao et al. (2018) in Chinese
unsubmitted	BOC63	Bos taurus	Wangjinglou	1429-1392 BC	T4	Zhao et al. (2018) in Chinese
unsubmitted	BOC64	Bos taurus	Wangjinglou	1740-1590 BC	T3	Zhao et al. (2018) in Chinese
unsubmitted	BOC65	Bos taurus	Wangjinglou	1740-1590 BC	T3	Zhao et al. (2018) in Chinese
unsubmitted	BOC67	Bos taurus	Wangjinglou	1564-1529 BC	T2	Zhao et al. (2018) in Chinese
unsubmitted	BOC70	Bos taurus	Wangjinglou	1564-1529 BC	T3	Zhao et al. (2018) in Chinese
unsubmitted	BOC71	Bos taurus	Wangjinglou	1400-1210 BC	T3	Zhao et al. (2018) in Chinese
unsubmitted	BOC72	Bos taurus	Wangjinglou	1400-1210 BC	T4	Zhao et al. (2018) in Chinese
unsubmitted	BOC73	Bos taurus	Wangjinglou	1300 BC	T3	Zhao et al. (2018) in Chinese
unsubmitted	BOC75	Bos taurus	Wangjinglou	1485-1415 BC	T4	Zhao et al. (2018) in Chinese
KC634025	XH17	Bos taurus	Xiaohe	1900-1600 BC	T3	Cai et al. (2014)
KC634024	XH16	Bos taurus	Xiaohe	1900-1600 BC	T3	Cai et al. (2014)
KC634023	XH15	Bos taurus	Xiaohe	1900-1600 BC	T3	Cai et al. (2014)
KC634021	XH13	Bos taurus	Xiaohe	1900-1600 BC	T2	Cai et al. (2014)
KC634020	XH12	Bos taurus	Xiaohe	1900-1600 BC	T2	Cai et al. (2014)
KC634019	XH9	Bos taurus	Xiaohe	1900-1600 BC	T3	Cai et al. (2014)
KC634018	XH8	Bos taurus	Xiaohe	1900-1600 BC	T3	Cai et al. (2014)
KC634016	XH6	Bos taurus	Xiaohe	1900-1600 BC	T3	Cai et al. (2014)
KC634015	XH5	Bos taurus	Xiaohe	1900-1600 BC	T3	Cai et al. (2014)
KC634014	XH4	Bos taurus	Xiaohe	1900-1600 BC	T3	Cai et al. (2014)
KC634012	XH2	Bos taurus	Xiaohe	1900-1600 BC	T2	Cai et al. (2014)
KC634047	ELT14	Bos taurus	Erlitou	1900-1500 BC	T3	Cai et al. (2014)
KC634046	ELT13	Bos taurus	Erlitou	1900-1500 BC	T3	Cai et al. (2014)
KC634045	ELT10	Bos taurus	Erlitou	1900-1500 BC	T3	Cai et al. (2014)
KC634044	ELT9	Bos taurus	Erlitou	1900-1500 BC	T3	Cai et al. (2014)
KC634043	ELT8	Bos taurus	Erlitou	1900-1500 BC	T3	Cai et al. (2014)
KC634042	ELT6	Bos taurus	Erlitou	1900-1500 BC	T3	Cai et al. (2014)
KC634041	ELT5	Bos taurus	Erlitou	1900-1500 BC	T4	Cai et al. (2014)
KC634040	ELT2	Bos taurus	Erlitou	1900-1500 BC	T3	Cai et al. (2014)
KC634039	ELT1	Bos taurus	Erlitou	1900-1500 BC	T2	Cai et al. (2014)
KC634026	DSQ1	Bos taurus	Dashanqian	2000-1500 BC	T4	Cai et al. (2014)
OQ924184	DSQ02C	Bos taurus	Dashanqian	3950-3450 BP	T3	This study
OQ924185	DSQ03C	Bos taurus	Dashanqian	3950-3450 BP	T3	This study
OQ924186	DSQ04C	Bos taurus	Dashanqian	3950-3450 BP	T3	This study
OQ924187	DSQ05C	Bos taurus	Dashanqian	3950-3450 BP	T3	This study
unsubmitted	BOC4	Bos taurus	Zhoujiazhuang	2300-1750 BC	T4	Brunson et al. (2016)
unsubmitted	BOC5	Bos taurus	Zhoujiazhuang	2300-1750 BC	T3	Brunson et al. (2016)
unsubmitted	BOC7	Bos taurus	Zhoujiazhuang	2300-1750 BC	T3	Brunson et al. (2016)
unsubmitted	BOC11	Bos taurus	Zhoujiazhuang	2300-1750 BC	T3	Brunson et al. (2016)
unsubmitted	BOC12	Bos taurus	Zhoujiazhuang	2300-1750 BC	T3	Brunson et al. (2016)
unsubmitted	DSG07C	Bos taurus	Dashigou	4200-4000 BP	T4	Cai et al. (2018) in Chinese
unsubmitted	DSG08C	Bos taurus	Dashigou	4200-4000 BP	T4	Cai et al. (2018) in Chinese
unsubmitted	DSG01C	Bos taurus	Dashigou	4200-4000 BP	T3	Cai et al. (2018) in Chinese
unsubmitted	DSG05C	Bos taurus	Dashigou	4200-4000 BP	T3	Cai et al. (2018) in Chinese
unsubmitted	DSG06C	Bos taurus	Dashigou	4200-4000 BP	T3	Cai et al. (2018) in Chinese
unsubmitted	DSG11C	Bos taurus	Dashigou	4200-4000 BP	T3	Cai et al. (2018) in Chinese
unsubmitted	DSG03C	Bos taurus	Dashigou	4200-4000 BP	T3	Cai et al. (2018) in Chinese
unsubmitted	DSG04C	Bos taurus	Dashigou	4200-4000 BP	T3	Cai et al. (2018) in Chinese
unsubmitted	DSG09C	Bos taurus	Dashigou	4200-4000 BP	T3	Cai et al. (2018) in Chinese
unsubmitted	DSG10C	Bos taurus	Dashigou	4200-4000 BP	T3	Cai et al. (2018) in Chinese
KC634067	CN7	Bos taurus	Changning	2200-1700 BC	T3	Cai et al. (2014)
KC634066	CN6	Bos taurus	Changning	2200-1700 BC	T3	Cai et al. (2014)
KC634065	CN5	Bos taurus	Changning	2200-1700 BC	T3	Cai et al. (2014)
KC634064	CN4	Bos taurus	Changning	2200-1700 BC	T3	Cai et al. (2014)
KC634063	CN3	Bos taurus	Changning	2200-1700 BC	T3	Cai et al. (2014)
KC634062	CN2	Bos taurus	Changning	2200-1700 BC	T3	Cai et al. (2014)
KC634061	CN1	Bos taurus	Changning	2200-1700 BC	T3	Cai et al. (2014)
MT576705	Ancient04	Bos taurus	Shimao	3900 BP	T3	Xia et al. (2021)
MT576706	Ancient01	Bos taurus	Shimao	3900 BP	T4	Xia et al. (2021)
MT576707	Ancient02	Bos taurus	Shimao	3900 BP	T3	Xia et al. (2021)
MT576708	Ancient05	Bos taurus	Shimao	3900 BP	T4	Xia et al. (2021)
MT576709	Ancient07	Bos taurus	Shimao	3900 BP	T3	Xia et al. (2021)
MT576710	Ancient08	Bos taurus	Shimao	3900 BP	T3	Xia et al. (2021)
unsubmitted	SM01C	Bos taurus	Shimao	4300-3800 BP	T3	Cai et al. (2016) in Chinese
unsubmitted	SM03C	Bos taurus	Shimao	4300-3800 BP	T3	Cai et al. (2016) in Chinese
unsubmitted	SM04C	Bos taurus	Shimao	4300-3800 BP	T4	Cai et al. (2016) in Chinese
unsubmitted	SM05C	Bos taurus	Shimao	4300-3800 BP	T3	Cai et al. (2016) in Chinese
unsubmitted	SM06C	Bos taurus	Shimao	4300-3800 BP	T3	Cai et al. (2016) in Chinese
unsubmitted	SM07C	Bos taurus	Shimao	4300-3800 BP	T4	Cai et al. (2016) in Chinese
unsubmitted	SM08C	Bos taurus	Shimao	4300-3800 BP	T3	Cai et al. (2016) in Chinese
OQ924188	SM09C	Bos taurus	Shimao	3975-3835 BP	T3	This study
OQ924189	SM10C	Bos taurus	Shimao	3975-3835 BP	T4	This study
unsubmitted	SM11C	Bos taurus	Shimao	4300-3800 BP	T3	Cai et al. (2016) in Chinese
OQ924190	SM13C	Bos taurus	Shimao	3975-3835 BP	T3	This study
OQ924191	SM17C	Bos taurus	Shimao	3975-3835 BP	T3	This study
OQ924181	TS01C	Bos taurus	Taosi	4450-4250 BP	T3	This study
KC634049	TS2	Bos taurus	Taosi	2500-1900 BC	T3	Cai et al. (2014)
OQ924182	TS03C	Bos taurus	Taosi	4250-4050 BP	T3	This study
KC634051	TS4	Bos taurus	Taosi	2500-1900 BC	T3	Cai et al. (2014)
KC634052	TS5	Bos taurus	Taosi	2500-1900 BC	T4	Cai et al. (2014)
KC634053	TS6	Bos taurus	Taosi	2500-1900 BC	T3	Cai et al. (2014)
KC634054	TS7	Bos taurus	Taosi	2500-1900 BC	T3	Cai et al. (2014)
KC634055	TS8	Bos taurus	Taosi	2500-1900 BC	T3	Cai et al. (2014)
KC634056	TS10	Bos taurus	Taosi	2500-1900 BC	T3	Cai et al. (2014)
KC634057	TS11	Bos taurus	Taosi	2500-1900 BC	T3	Cai et al. (2014)
KC634058	TS12	Bos taurus	Taosi	2500-1900 BC	T3	Cai et al. (2014)
KC634059	TS14	Bos taurus	Taosi	2500-1900 BC	T3	Cai et al. (2014)
KC634060	TS15	Bos taurus	Taosi	2500-1900 BC	T3	Cai et al. (2014)
unsubmitted	BOC14	Bos taurus	Taosi	2300-1900 BC	T3	Brunson et al. (2016)
unsubmitted	BOC15	Bos taurus	Taosi	2300-1900 BC	T4	Brunson et al. (2016)
unsubmitted	BOC16	Bos taurus	Taosi	2300-1900 BC	T3	Brunson et al. (2016)
unsubmitted	BOC17	Bos taurus	Taosi	2300-1900 BC	T3	Brunson et al. (2016)
MW364778	TS1C	Bos taurus	Taosi	4350-3900 BP	T3	Zhang et al. (2022)
OQ924183	XB04C	Bos taurus	Xubao	4500-4000 BP	T4	This study
MG279483	HT31	Bos taurus	Houtaomuga	5500-5300 BP	T3	Cai et al. (2018)
Reference
Brunson, K.; Zhao, X.; He, N.; Dai, X.; Rodrigues, A.; Yang, D. New Insights into the Origins of Oracle Bone Divination: Ancient DNA from Late Neolithic Chinese Bovines. Journal of Archaeological Science 2016, 74, 35–44, doi:10.1016/j.jas.2016.08.008.
Cai, D.; Sun, Y.; Tang, Z.; Hu, S.; Li, W.; Zhao, X.; Xiang, H.; Zhou, H. The Origins of Chinese Domestic Cattle as Revealed by Ancient DNA Analysis. Journal of Archaeological Science 2014, 41, 423–434, doi:10.1016/j.jas.2013.09.003.
Cai, D.W.; Hu, S.M.; Sun, W.L.; Zhu, S.Q.; Sun, Z.Y.;Yang, M.M.;Shao, J.; Zhou , H. Ancient DNA analysis of cattle excavated from the Houyangwan locus of the Shimao site in Shaanxi. Archaeology and Cultural Relics 2016, 122–127 (in Chinese).
Cai, D.; Zhang, N.; Zhu, S.; Chen, Q.; Wang, L.; Zhao, X.; Ma, X.; Royle, T.C.A.; Zhou, H.; Yang, D.Y. Ancient DNA Reveals Evidence of Abundant Aurochs (Bos Primigenius) in Neolithic Northeast China. Journal of Archaeological Science 2018, 98, 72–80, doi:10.1016/j.jas.2018.08.003.
Cai, D.W.; Zhang, N.F.; Zhu, C.S.; Zhu, S.Q.; Guo, J.L.; Shao, X.Y.; Guo, Y.Q.; Yang, D.Y. Molecular Archaeology of Cattle Remains from the Late Neolithic to Spring and Autumn and Warring States Period in Ningxia. Frontier Archaeological Research 2018, 315-329+413 (in Chinese).
Xia, X.-T.; Achilli, A.; Lenstra, J.A.; Tong, B.; Ma, Y.; Huang, Y.-Z.; Han, J.-L.; Sun, Z.-Y.; Chen, H.; Lei, C.-Z.; et al. Mitochondrial Genomes from Modern and Ancient Turano-Mongolian Cattle Reveal an Ancient Diversity of Taurine Maternal Lineages in East Asia. Heredity 2021, 126, 1000–1008, doi:10.1038/s41437-021-00428-7.
Zhang, X.; Yang, L.; Zhao, X.; Xiang, H. The Complete Mitochondrial Genome of an Ancient Cattle (Bos Taurus) from Taosi Site, China, and Its Phylogenetic Assessment. Mitochondrial DNA Part B 2022, 7, 804–806, doi:10.1080/23802359.2022.2073834.
Zhao, X.; Gu, W.F.; Wu, Q.; Dong, X.L.; Han, Y.; Liu, M.; You, Y.; Liu, Y.T.; Yuan, J.; Yang, D.Y. Ancient DNA analysis of Bovid remains fiom the Bronze Age sites in Zhengzhou, Henan Province Cultural Relics in Southern China 2018, 126-134+40.
Zhao, X.; Li, Z.P.; Dong, X.L.; Liu Ming; Tang Jinqiong; Zhang Yajun; Yuan Jing; Yang Dongya Ancient DNA analysis of domesticated cattle from Xiaomintun site at Yinxu, Anyang, China. Quaternary Research 2020, 40, 322–330 (in Chinese).

## Sheet: Table S5
Supplementary Table S5. The information of sequences used for TCS network of ancient and modern domestic cattle in China.
Accession Number	Haplotype	Haplogroup	Region	Species	Breed	Date	Reference
TS01C	Hap_1	T3	Taosi	Bos taurus	ancient cattle	4450-4250 BP	This study
TS03C	Hap_2	T3	Taosi	Bos taurus	ancient cattle	4250-4050 BP	This study
XB04C	Hap_3	T4	Xubao	Bos taurus	ancient cattle	4500-4000 BP	This study
DSQ02C	Hap_4	T4	Dashanqian	Bos taurus	ancient cattle	3950-3450 BP	This study
DSQ03C	Hap_5	T3	Dashanqian	Bos taurus	ancient cattle	3950-3450 BP	This study
DSQ04C	Hap_6	T3	Dashanqian	Bos taurus	ancient cattle	3950-3450 BP	This study
DSQ05C	Hap_7	T3	Dashanqian	Bos taurus	ancient cattle	3950-3450 BP	This study
SM09C	Hap_8	T3	Shimao	Bos taurus	ancient cattle	3975-3835 BP	This study
SM10C	Hap_9	T4	Shimao	Bos taurus	ancient cattle	3975-3835 BP	This study
SM13C	Hap_10	T3	Shimao	Bos taurus	ancient cattle	3975-3835 BP	This study
SM17C	Hap_11	T3	Shimao	Bos taurus	ancient cattle	3975-3835 BP	This study
TC03C	Hap_12	T4	Tsaraam	Bos taurus	ancient cattle	1920-1830 BP	This study
TC04C	Hap_13	T2	Tsaraam	Bos taurus	ancient cattle	1920-1830 BP	This study
MG837552	Hap_101	T3	Chengdu	Bos taurus	Chengdu	modern	Liu et al. (2018)
MN200781	Hap_75	T1	Yunnan	Bos taurus	Yunling	modern	Xia et al. (2019)
MN200782	Hap_76	T3	Yunnan	Bos taurus	Yunling	modern	Xia et al. (2019)
MN200784	Hap_77	T3	Yunnan	Bos taurus	Yunling	modern	Xia et al. (2019)
MN200787	Hap_76	T3	Yunnan	Bos taurus	Yunling	modern	Xia et al. (2019)
MN200788	Hap_78	T3	Yunnan	Bos taurus	Yunling	modern	Xia et al. (2019)
MN200789	Hap_79	T3	Yunnan	Bos taurus	Yunling	modern	Xia et al. (2019)
MN200790	Hap_80	T1	Yunnan	Bos taurus	Yunling	modern	Xia et al. (2019)
MN200792	Hap_75	T1	Yunnan	Bos taurus	Yunling	modern	Xia et al. (2019)
MN200793	Hap_81	T3	Yunnan	Bos taurus	Yunling	modern	Xia et al. (2019)
MN200794	Hap_82	T2	Yunnan	Bos taurus	Yunling	modern	Xia et al. (2019)
MN200795	Hap_83	T4	Yunnan	Bos taurus	Yunling	modern	Xia et al. (2019)
MN200796	Hap_84	T1	Yunnan	Bos taurus	Yunling	modern	Xia et al. (2019)
MN200799	Hap_85	T3	Yunnan	Bos taurus	Yunling	modern	Xia et al. (2019)
MN200800	Hap_78	T3	Yunnan	Bos taurus	Yunling	modern	Xia et al. (2019)
MN200804	Hap_86	T1	Yunnan	Bos taurus	Yunling	modern	Xia et al. (2019)
MN200806	Hap_87	T1	Yunnan	Bos taurus	Yunling	modern	Xia et al. (2019)
MN200816	Hap_84	T1	Yunnan	Bos taurus	Yunling	modern	Xia et al. (2019)
MN200822	Hap_78	T3	Yunnan	Bos taurus	Yunling	modern	Xia et al. (2019)
MN200837	Hap_77	T3	Yunnan	Bos taurus	Yunling	modern	Xia et al. (2019)
MN200839	Hap_82	T2	Yunnan	Bos taurus	Yunling	modern	Xia et al. (2019)
MN200841	Hap_88	T4	Yunnan	Bos taurus	Yunling	modern	Xia et al. (2019)
MN200842	Hap_88	T4	Yunnan	Bos taurus	Yunling	modern	Xia et al. (2019)
MN200843	Hap_81	T3	Yunnan	Bos taurus	Yunling	modern	Xia et al. (2019)
MN200845	Hap_82	T2	Yunnan	Bos taurus	Yunling	modern	Xia et al. (2019)
MN200847	Hap_76	T3	Yunnan	Bos taurus	Yunling	modern	Xia et al. (2019)
MN200848	Hap_88	T4	Yunnan	Bos taurus	Yunling	modern	Xia et al. (2019)
MN200851	Hap_89	T3	Yunnan	Bos taurus	Yunling	modern	Xia et al. (2019)
MN200852	Hap_76	T3	Yunnan	Bos taurus	Yunling	modern	Xia et al. (2019)
MN200856	Hap_87	T1	Yunnan	Bos taurus	Yunling	modern	Xia et al. (2019)
MN200857	Hap_90	T1	Yunnan	Bos taurus	Yunling	modern	Xia et al. (2019)
MN200858	Hap_78	T3	Yunnan	Bos taurus	Yunling	modern	Xia et al. (2019)
MN200859	Hap_76	T3	Yunnan	Bos taurus	Yunling	modern	Xia et al. (2019)
MN200860	Hap_83	T4	Yunnan	Bos taurus	Yunling	modern	Xia et al. (2019)
MN200863	Hap_85	T3	Yunnan	Bos taurus	Yunling	modern	Xia et al. (2019)
MN200864	Hap_76	T3	Yunnan	Bos taurus	Yunling	modern	Xia et al. (2019)
MN200867	Hap_84	T1	Yunnan	Bos taurus	Yunling	modern	Xia et al. (2019)
MN200868	Hap_91	T1	Yunnan	Bos taurus	Yunling	modern	Xia et al. (2019)
MN200869	Hap_78	T3	Yunnan	Bos taurus	Yunling	modern	Xia et al. (2019)
MN200872	Hap_85	T3	Yunnan	Bos taurus	Yunling	modern	Xia et al. (2019)
MN200873	Hap_76	T3	Yunnan	Bos taurus	Yunling	modern	Xia et al. (2019)
MN200876	Hap_83	T4	Yunnan	Bos taurus	Yunling	modern	Xia et al. (2019)
MN200880	Hap_76	T3	Yunnan	Bos taurus	Yunling	modern	Xia et al. (2019)
MN200882	Hap_92	T3	Yunnan	Bos taurus	Yunling	modern	Xia et al. (2019)
MN200883	Hap_93	T3	Yunnan	Bos taurus	Yunling	modern	Xia et al. (2019)
MN200884	Hap_94	T1	Yunnan	Bos taurus	Yunling	modern	Xia et al. (2019)
MN200885	Hap_95	T3	Yunnan	Bos taurus	Yunling	modern	Xia et al. (2019)
MN200888	Hap_96	T3	Yunnan	Bos taurus	Yunling	modern	Xia et al. (2019)
MN200895	Hap_97	T1	Yunnan	Bos taurus	Yunling	modern	Xia et al. (2019)
MN200897	Hap_98	T1	Yunnan	Bos taurus	Yunling	modern	Xia et al. (2019)
MN200899	Hap_75	T1	Yunnan	Bos taurus	Yunling	modern	Xia et al. (2019)
MN200903	Hap_93	T3	Yunnan	Bos taurus	Yunling	modern	Xia et al. (2019)
MN200910	Hap_98	T1	Yunnan	Bos taurus	Yunling	modern	Xia et al. (2019)
MN200912	Hap_82	T2	Yunnan	Bos taurus	Yunling	modern	Xia et al. (2019)
MN200914	Hap_89	T3	Yunnan	Bos taurus	Yunling	modern	Xia et al. (2019)
MN200915	Hap_76	T3	Yunnan	Bos taurus	Yunling	modern	Xia et al. (2019)
MN200917	Hap_76	T3	Yunnan	Bos taurus	Yunling	modern	Xia et al. (2019)
MN200918	Hap_85	T3	Yunnan	Bos taurus	Yunling	modern	Xia et al. (2019)
MN200919	Hap_99	T3	Yunnan	Bos taurus	Yunling	modern	Xia et al. (2019)
MN200921	Hap_75	T1	Yunnan	Bos taurus	Yunling	modern	Xia et al. (2019)
MN200923	Hap_93	T3	Yunnan	Bos taurus	Yunling	modern	Xia et al. (2019)
MN200927	Hap_76	T3	Yunnan	Bos taurus	Yunling	modern	Xia et al. (2019)
MN200928	Hap_100	T1	Yunnan	Bos taurus	Yunling	modern	Xia et al. (2019)
MN200929	Hap_98	T1	Yunnan	Bos taurus	Yunling	modern	Xia et al. (2019)
MN200930	Hap_82	T2	Yunnan	Bos taurus	Yunling	modern	Xia et al. (2019)
MN200934	Hap_76	T3	Yunnan	Bos taurus	Yunling	modern	Xia et al. (2019)
MN200936	Hap_81	T3	Yunnan	Bos taurus	Yunling	modern	Xia et al. (2019)
MN200937	Hap_88	T4	Yunnan	Bos taurus	Yunling	modern	Xia et al. (2019)
MN200938	Hap_81	T3	Yunnan	Bos taurus	Yunling	modern	Xia et al. (2019)
MN714177	Hap_102	T3	Guangxi	Bos taurus	Longlin	modern	Xia et al. (2020)
MN714182	Hap_103	T4	Guangxi	Bos taurus	Longlin	modern	Xia et al. (2020)
MN714183	Hap_104	T3	Guangxi	Bos taurus	Longlin	modern	Xia et al. (2020)
MN714184	Hap_105	T3	Guangxi	Bos taurus	Nandan	modern	Xia et al. (2020)
MN714190	Hap_106	T3	Guangxi	Bos taurus	Nandan	modern	Xia et al. (2020)
MN714193	Hap_107	T3	Guangxi	Bos taurus	Nandan	modern	Xia et al. (2020)
MN714194	Hap_108	T3	Guangxi	Bos taurus	Nandan	modern	Xia et al. (2020)
MN714195	Hap_108	T3	Guangxi	Bos taurus	Nandan	modern	Xia et al. (2020)
MT576705	Hap_14	T3	Shimao	Bos taurus	ancient cattle	3900 BP	Xia et al. (2021)
MT576706	Hap_15	T4	Shimao	Bos taurus	ancient cattle	3900 BP	Xia et al. (2021)
MT576707	Hap_16	T3	Shimao	Bos taurus	ancient cattle	3900 BP	Xia et al. (2021)
MT576708	Hap_17	T4	Shimao	Bos taurus	ancient cattle	3900 BP	Xia et al. (2021)
MT576709	Hap_18	T3	Shimao	Bos taurus	ancient cattle	3900 BP	Xia et al. (2021)
MT576710	Hap_19	T3	Shimao	Bos taurus	ancient cattle	3900 BP	Xia et al. (2021)
MT576711	Hap_21	T1	Yanbian	Bos taurus	Yanbian	modern	Xia et al. (2021)
MT576712	Hap_25	T2	Anxi	Bos taurus	Anxi	modern	Xia et al. (2021)
MT576713	Hap_26	T2	Anxi	Bos taurus	Anxi	modern	Xia et al. (2021)
MT576714	Hap_26	T2	Anxi	Bos taurus	Anxi	modern	Xia et al. (2021)
MT576715	Hap_27	T3	Anxi	Bos taurus	Anxi	modern	Xia et al. (2021)
MT576716	Hap_27	T3	Anxi	Bos taurus	Anxi	modern	Xia et al. (2021)
MT576717	Hap_28	T3	Chaidamu	Bos taurus	Chaidamu	modern	Xia et al. (2021)
MT576718	Hap_28	T3	Chaidamu	Bos taurus	Chaidamu	modern	Xia et al. (2021)
MT576721	Hap_29	T3	Chaidamu	Bos taurus	Chaidamu	modern	Xia et al. (2021)
MT576725	Hap_30	T3	Tibet	Bos taurus	Tibetan	modern	Xia et al. (2021)
MT576726	Hap_31	T3	Tibet	Bos taurus	Tibetan	modern	Xia et al. (2021)
MT576727	Hap_31	T3	Tibet	Bos taurus	Tibetan	modern	Xia et al. (2021)
MT576728	Hap_32	T3	Tibet	Bos taurus	Tibetan	modern	Xia et al. (2021)
MT576729	Hap_33	T3	Tibet	Bos taurus	Tibetan	modern	Xia et al. (2021)
MT576730	Hap_33	T3	Tibet	Bos taurus	Tibetan	modern	Xia et al. (2021)
MT576731	Hap_34	T3	Tibet	Bos taurus	Tibetan	modern	Xia et al. (2021)
MT576732	Hap_35	T3	Tibet	Bos taurus	Tibetan	modern	Xia et al. (2021)
MT576733	Hap_36	T3	Tibet	Bos taurus	Tibetan	modern	Xia et al. (2021)
MT576734	Hap_37	T3	Tibet	Bos taurus	Tibetan	modern	Xia et al. (2021)
MT576735	Hap_38	T3	Tibet	Bos taurus	Tibetan	modern	Xia et al. (2021)
MT576736	Hap_39	T3	Tibet	Bos taurus	Tibetan	modern	Xia et al. (2021)
MT576737	Hap_40	T3	Tibet	Bos taurus	Tibetan	modern	Xia et al. (2021)
MT576738	Hap_33	T3	Tibet	Bos taurus	Tibetan	modern	Xia et al. (2021)
MT576739	Hap_34	T3	Tibet	Bos taurus	Tibetan	modern	Xia et al. (2021)
MT576740	Hap_41	T2	Tibet	Bos taurus	Tibetan	modern	Xia et al. (2021)
MT576741	Hap_42	T4	Tibet	Bos taurus	Tibetan	modern	Xia et al. (2021)
MT576743	Hap_43	T3	Tibet	Bos taurus	Tibetan	modern	Xia et al. (2021)
MT576744	Hap_44	T3	Tibet	Bos taurus	Tibetan	modern	Xia et al. (2021)
MT576745	Hap_44	T3	Tibet	Bos taurus	Tibetan	modern	Xia et al. (2021)
MT576746	Hap_45	T3	Tibet	Bos taurus	Tibetan	modern	Xia et al. (2021)
MT576747	Hap_36	T3	Tibet	Bos taurus	Tibetan	modern	Xia et al. (2021)
MT576748	Hap_46	T3	Tibet	Bos taurus	Tibetan	modern	Xia et al. (2021)
MT576749	Hap_47	T3	Tibet	Bos taurus	Tibetan	modern	Xia et al. (2021)
MT576750	Hap_48	T3	Tibet	Bos taurus	Tibetan	modern	Xia et al. (2021)
MT576751	Hap_49	T3	Tibet	Bos taurus	Tibetan	modern	Xia et al. (2021)
MT576752	Hap_42	T4	Tibet	Bos taurus	Tibetan	modern	Xia et al. (2021)
MT576753	Hap_48	T3	Tibet	Bos taurus	Tibetan	modern	Xia et al. (2021)
MT576754	Hap_32	T3	Tibet	Bos taurus	Tibetan	modern	Xia et al. (2021)
MT576755	Hap_31	T3	Tibet	Bos taurus	Tibetan	modern	Xia et al. (2021)
MT576761	Hap_65	T1	Xinjiang	Bos taurus	Kazakh	modern	Xia et al. (2021)
MT576762	Hap_66	T2	Xinjiang	Bos taurus	Kazakh	modern	Xia et al. (2021)
MT576763	Hap_67	T2	Xinjiang	Bos taurus	Kazakh	modern	Xia et al. (2021)
MT576764	Hap_68	T3	Xinjiang	Bos taurus	Kazakh	modern	Xia et al. (2021)
MT576765	Hap_68	T3	Xinjiang	Bos taurus	Kazakh	modern	Xia et al. (2021)
MT576766	Hap_68	T3	Xinjiang	Bos taurus	Kazakh	modern	Xia et al. (2021)
MT576767	Hap_69	T2	Xinjiang	Bos taurus	Kazakh	modern	Xia et al. (2021)
MT576769	Hap_70	T4	Inner Mongolia	Bos taurus	Mongolian	modern	Xia et al. (2021)
MT576770	Hap_71	T3	Inner Mongolia	Bos taurus	Mongolian	modern	Xia et al. (2021)
MT576771	Hap_71	T3	Inner Mongolia	Bos taurus	Mongolian	modern	Xia et al. (2021)
MT576773	Hap_72	T2	Inner Mongolia	Bos taurus	Mongolian	modern	Xia et al. (2021)
MT576774	Hap_70	T4	Inner Mongolia	Bos taurus	Mongolian	modern	Xia et al. (2021)
MT576775	Hap_73	T2	Inner Mongolia	Bos taurus	Mongolian	modern	Xia et al. (2021)
MT576776	Hap_74	T3	Inner Mongolia	Bos taurus	Mongolian	modern	Xia et al. (2021)
MT576777	Hap_72	T2	Inner Mongolia	Bos taurus	Mongolian	modern	Xia et al. (2021)
MT576778	Hap_71	T3	Inner Mongolia	Bos taurus	Mongolian	modern	Xia et al. (2021)
MT576779	Hap_74	T3	Inner Mongolia	Bos taurus	Mongolian	modern	Xia et al. (2021)
MT576780	Hap_72	T2	Inner Mongolia	Bos taurus	Mongolian	modern	Xia et al. (2021)
MT576781	Hap_72	T2	Inner Mongolia	Bos taurus	Mongolian	modern	Xia et al. (2021)
MT576791	Hap_31	T3	Tibet	Bos taurus	Tibetan	modern	Xia et al. (2021)
MT576792	Hap_50	T3	Tibet	Bos taurus	Tibetan	modern	Xia et al. (2021)
MT576793	Hap_31	T3	Tibet	Bos taurus	Tibetan	modern	Xia et al. (2021)
MT576794	Hap_51	T3	Tibet	Bos taurus	Tibetan	modern	Xia et al. (2021)
MT576795	Hap_52	T3	Tibet	Bos taurus	Tibetan	modern	Xia et al. (2021)
MT576796	Hap_53	T2	Tibet	Bos taurus	Tibetan	modern	Xia et al. (2021)
MT576797	Hap_53	T2	Tibet	Bos taurus	Tibetan	modern	Xia et al. (2021)
MT576798	Hap_54	T3	Tibet	Bos taurus	Tibetan	modern	Xia et al. (2021)
MT576799	Hap_55	T3	Tibet	Bos taurus	Tibetan	modern	Xia et al. (2021)
MT576811	Hap_56	T3	Tibet	Bos taurus	Tibetan	modern	Xia et al. (2021)
MT576813	Hap_57	T3	Tibet	Bos taurus	Tibetan	modern	Xia et al. (2021)
MT576814	Hap_58	T3	Tibet	Bos taurus	Tibetan	modern	Xia et al. (2021)
MT576815	Hap_59	T3	Tibet	Bos taurus	Tibetan	modern	Xia et al. (2021)
MT576816	Hap_58	T3	Tibet	Bos taurus	Tibetan	modern	Xia et al. (2021)
MT576817	Hap_57	T3	Tibet	Bos taurus	Tibetan	modern	Xia et al. (2021)
MT576818	Hap_59	T3	Tibet	Bos taurus	Tibetan	modern	Xia et al. (2021)
MT576819	Hap_56	T3	Tibet	Bos taurus	Tibetan	modern	Xia et al. (2021)
MT576833	Hap_60	T3	Tibet	Bos taurus	Tibetan	modern	Xia et al. (2021)
MT576834	Hap_61	T4	Tibet	Bos taurus	Tibetan	modern	Xia et al. (2021)
MT576835	Hap_62	T3	Tibet	Bos taurus	Tibetan	modern	Xia et al. (2021)
MT576836	Hap_63	T3	Tibet	Bos taurus	Tibetan	modern	Xia et al. (2021)
MT576837	Hap_63	T3	Tibet	Bos taurus	Tibetan	modern	Xia et al. (2021)
MT576838	Hap_64	T3	Tibet	Bos taurus	Tibetan	modern	Xia et al. (2021)
MT576839	Hap_22	T4	Yanbian	Bos taurus	Yanbian	modern	Xia et al. (2021)
MT576840	Hap_22	T4	Yanbian	Bos taurus	Yanbian	modern	Xia et al. (2021)
MT576842	Hap_23	T1	Yanbian	Bos taurus	Yanbian	modern	Xia et al. (2021)
MT576843	Hap_23	T1	Yanbian	Bos taurus	Yanbian	modern	Xia et al. (2021)
MT576844	Hap_24	T4	Yanbian	Bos taurus	Yanbian	modern	Xia et al. (2021)
MW364778	Hap_20	T3	Taosi	Bos taurus	ancient cattle	4000 BP	Zhang et al. (2022)
Reference
Liu, R.; Jin, L.; Long, K.; Tang, Q.; Ma, J.; Wang, X.; Zhu, L.; Jiang, A.; Tang, G.; Jiang, Y.; et al. Analysis of Mitochondrial DNA Sequence and Copy Number Variation across Five High-Altitude Species and Their Low-Altitude Relatives. Mitochondrial DNA B Resour 2018, 3, 847–851, doi:10.1080/23802359.2018.1501285.
Xia, X.; Huang, G.; Wang, Z.; Sun, J.; Wu, Z.; Chen, N.; Lei, C.; Hanif, Q. Mitogenome Diversity and Maternal Origins of Guangxi Cattle Breeds. Animals 2020, 10, 19, doi:10.3390/ani10010019.
Xia, X.-T.; Achilli, A.; Lenstra, J.A.; Tong, B.; Ma, Y.; Huang, Y.-Z.; Han, J.-L.; Sun, Z.-Y.; Chen, H.; Lei, C.-Z.; et al. Mitochondrial Genomes from Modern and Ancient Turano-Mongolian Cattle Reveal an Ancient Diversity of Taurine Maternal Lineages in East Asia. Heredity 2021, 126, 1000–1008, doi:10.1038/s41437-021-00428-7.
Zhang, X.; Yang, L.; Zhao, X.; Xiang, H. The Complete Mitochondrial Genome of an Ancient Cattle (Bos Taurus) from Taosi Site, China, and Its Phylogenetic Assessment. Mitochondrial DNA Part B 2022, 7, 804–806, doi:10.1080/23802359.2022.2073834.
